# Supplementary material for: Work-related stress and sleep problems among small-scale miners in Ghana: The role of psychological factors
Source: PLoS One. 2025 Aug 8;20(8):e0324579. doi: 10.1371/journal.pone.0324579 (PMC12333981; doi:10.1371/journal.pone.0324579)
Supplement: S1 File — (ZIP) [file pone.0324579.s001.zip]

Archive with 2 entries (2 files):
- Dataset.zsav
- Dataset.xlsx
