# Supplementary material for: Work-related stress and sleep problems among small-scale miners in Ghana: The role of psychological factors
Source: PLoS One. 2025 Aug 8;20(8):e0324579. doi: 10.1371/journal.pone.0324579 (PMC12333981; doi:10.1371/journal.pone.0324579)
Supplement: S1 File — (ZIP) [file pone.0324579.s001.zip › Dataset.xlsx]

## Sheet: Dataset
Age	Age_group	Gender	Mstatus	SCHOOL	ORIGIN	DURATN	LivgARG	Energy_Drinks	Cigarettes	Alcohol	Tobacco	Marijuana	Tramadol	Energy_Drinks_Freq	cigarettes_Freq	AUDIT1	AUDIT2	AUDIT3	DEP1	DEP2	DEP3	DEP4	DEP5	DEP6	DEP7	DEP8	DEP9	GAD1	GAD2	GAD3	GAD4	GAD5	GAD6	GAD7	WRS1	WRS2	WRS3	WRS4	SRH1	SRH2	SRH3	SRH4	SRH5	SP2	SP1	Work_Strss	SleepProb	Anxiety	Depressn
29	1	1	1	1	1	16	1	1	0	1	0	0	1	5	1	3	0	2	2	1	2	3	2	1	2	1	2	0	2	1	1	2	3	0	1	4	2	1	3	4	4	4	5	3	4	6	7	9	11
33	1	1	1	1	2	2.5	1	1	0	1	0	0	0	5	1	2	4	2	2	3	3	3	0	0	2	0	0	0	2	2	1	0	2	1	2	3	2	0	3	3	4	5	3	3	4	5	7	8	8
24	1	1	1	1	2	3	1	1	1	1	0	0	0	5	5	4	0	2	2	3	3	3	2	1	1	0	2	3	3	2	0	3	0	0	2	3	1	0	4	4	5	5	5	4	5	4	9	11	11
29	1	1	1	1	1	16	1	1	0	1	0	0	1	5	1	1	2	2	2	1	2	3	2	1	2	1	2	0	2	1	1	2	3	0	1	4	2	1	3	4	4	4	5	3	4	6	7	9	11
33	1	1	1	1	2	2.5	1	1	0	1	0	0	0	5	1	0	0	2	2	3	3	3	0	0	2	0	0	0	2	2	1	0	2	1	2	3	2	0	3	3	4	5	3	3	4	5	7	8	8
24	1	1	1	1	2	3	1	1	1	1	0	0	0	5	5	3	4	2	2	3	3	3	2	1	1	0	2	3	3	2	0	3	0	0	2	3	1	0	4	4	5	5	5	4	5	4	9	11	11
29	1	1	1	1	1	16	1	1	0	1	0	0	1	5	1	4	1	2	2	1	2	3	2	1	2	1	2	0	2	1	1	2	3	0	1	4	2	1	3	4	4	4	5	3	4	6	7	9	11
33	1	1	1	1	2	2.5	1	1	0	1	0	0	0	5	1	2	2	4	2	3	3	3	0	0	2	0	0	0	2	2	1	0	2	1	2	3	2	0	3	3	4	5	3	3	4	5	7	8	8
24	1	1	1	1	2	3	1	1	1	1	0	0	0	5	5	2	2	4	2	3	3	3	2	1	1	0	2	3	3	2	0	3	0	0	2	3	1	0	4	4	5	5	5	4	5	4	9	11	11
29	1	1	1	1	1	16	1	1	0	1	0	0	1	5	1	3	2	4	2	1	2	3	2	1	2	1	2	0	2	1	1	2	3	0	1	4	2	1	3	4	4	4	5	3	4	6	7	9	11
33	1	1	1	1	2	2.5	1	1	0	1	0	0	0	5	1	1	2	4	2	3	3	3	0	0	2	0	0	0	2	2	1	0	2	1	2	3	2	0	3	3	4	5	3	3	4	5	7	8	8
24	1	1	1	1	2	3	1	1	1	1	0	0	0	5	5	1	3	4	2	3	3	3	2	1	1	0	2	3	3	2	0	3	0	0	2	3	1	0	4	4	5	5	5	4	5	4	9	11	11
29	1	1	1	1	1	16	1	1	0	0	0	0	1	5	1	2	4	4	2	1	2	3	2	1	2	1	2	0	2	1	1	2	3	0	1	4	2	1	3	4	4	4	5	3	4	6	7	9	11
33	1	1	1	1	2	2.5	1	1	0	1	0	0	0	5	1	3	3	4	2	3	3	3	0	0	2	0	0	0	2	2	1	0	2	1	2	3	2	0	3	3	4	5	5	3	4	5	7	8	8
24	1	1	1	1	2	3	1	1	1	1	0	0	0	5	5	4	2	4	2	3	3	3	2	1	1	0	2	3	3	2	0	3	0	0	2	3	1	0	4	4	5	5	5	4	5	4	9	11	11
29	1	1	1	1	1	16	1	1	0	0	0	0	1	5	1	3	1	2	2	1	2	3	2	1	2	1	2	0	2	1	1	2	3	0	1	4	2	1	3	4	4	4	5	3	4	6	7	9	11
33	1	1	1	1	2	2.5	1	1	0	1	0	0	0	5	1	0	2	2	2	3	3	3	0	0	2	0	0	0	2	2	1	0	2	1	2	3	2	0	3	3	4	5	3	3	4	5	7	8	8
24	1	1	1	1	2	3	1	1	1	1	0	0	0	5	5	0	0	2	2	3	3	3	2	1	1	0	2	3	3	2	0	3	0	0	2	3	1	0	4	4	5	5	5	4	5	4	9	11	11
29	1	1	1	1	1	16	1	1	0	0	0	0	1	5	1	2	0	2	2	1	2	3	2	1	2	1	2	0	2	1	1	2	3	0	1	4	2	1	3	4	4	4	5	3	4	6	7	9	11
33	1	1	1	1	2	2.5	1	1	0	1	0	0	0	5	1	1	3	2	2	3	3	3	0	0	2	0	0	0	2	2	1	0	2	1	2	3	2	0	3	3	4	5	3	3	4	5	7	8	8
24	1	1	1	1	2	3	1	1	1	1	0	0	0	5	5	3	2	2	2	3	3	3	2	1	1	0	2	3	3	2	0	3	0	0	2	3	1	0	4	4	5	5	5	4	5	4	9	11	11
29	1	1	1	1	1	16	1	1	0	0	0	0	1	5	1	0	4	2	2	1	2	3	2	1	2	1	2	0	2	1	1	2	3	0	1	4	2	1	3	4	4	4	5	3	4	6	7	9	11
33	1	1	1	1	2	2.5	1	1	0	1	0	0	0	5	1	4	1	2	2	3	3	3	0	0	2	0	0	0	2	2	1	0	2	1	2	3	2	0	3	3	4	5	3	3	4	5	7	8	8
24	1	1	1	1	2	3	1	1	1	1	0	0	0	5	5	2	0	1	2	3	3	3	2	1	1	0	2	3	3	2	0	3	0	0	2	3	1	0	4	4	5	5	5	4	5	4	9	11	11
21	1	1	1	2	2	3	1	1	1	1	0	0	1	5	1	1	3	1	3	2	2	3	22	0	0	0	0	2	3	3	3	3	1	0	2	4	4	3	3	2	1	3	1	5	4	8	9	15	8
19	1	1	1	2	2	7	1	1	0	0	0	0	0	5	1	1	4	1	3	2	3	3	3	2	0	3	3	0	0	3	3	3	3	3	2	3	0	4	4	1	3	1	2	4	5	3	9	15	17
29	1	1	1	2	1	5	1	1	0	0	0	0	0	5	1	0	2	1	2	1	0	3	0	0	0	0	0	0	3	3	2	3	2	1	3	4	3	4	5	4	4	5	4	4	3	7	7	14	5
22	1	1	1	2	2	3	1	1	1	1	0	0	1	5	1	0	2	1	3	2	2	3	22	0	0	0	0	2	3	3	3	3	1	0	2	4	4	3	3	2	1	3	1	5	4	8	9	15	8
19	1	1	1	2	2	7	1	1	0	0	0	0	0	5	1	3	3	1	3	2	3	3	3	2	0	3	3	0	0	3	3	3	3	3	2	3	0	4	4	1	3	1	2	4	5	3	9	15	17
29	1	1	1	2	1	5	1	1	0	0	0	0	0	5	1	2	1	1	2	1	0	3	0	0	0	0	0	0	3	3	2	3	2	1	3	4	3	4	5	4	4	5	4	4	3	7	7	14	5
22	1	1	1	2	2	3	1	1	1	1	0	0	1	5	1	4	1	1	3	2	2	3	22	0	0	0	0	2	3	3	3	3	1	0	2	4	4	3	3	2	1	3	1	5	4	8	9	15	8
19	1	1	1	2	2	7	1	1	0	1	0	0	1	5	1	1	2	3	3	2	3	3	3	2	0	3	3	0	0	3	3	3	3	3	2	3	0	4	4	1	3	1	2	4	5	3	9	15	17
29	1	1	1	2	1	5	1	1	0	0	0	0	0	5	1	0	3	1	2	1	0	3	0	0	0	0	0	0	3	3	2	3	2	1	3	4	3	4	5	4	4	5	4	4	3	7	7	14	5
22	1	1	1	2	2	3	1	1	1	1	0	0	1	5	1	3	4	1	3	2	2	3	22	0	0	0	0	2	3	3	3	3	1	0	2	4	4	3	3	2	1	3	1	5	4	8	9	15	8
19	1	1	1	2	2	7	1	1	0	1	0	0	0	5	1	4	3	3	3	2	3	3	3	2	0	3	3	0	0	3	3	3	3	3	2	3	0	4	4	1	3	1	2	4	5	3	9	15	17
29	1	1	1	2	1	5	1	1	0	0	0	0	0	5	1	2	0	1	2	1	0	3	0	0	0	0	0	0	3	3	2	3	2	1	3	4	3	4	5	4	4	5	4	4	3	7	7	14	5
22	1	1	1	2	2	3	1	1	1	1	0	0	1	5	1	2	0	1	3	2	2	3	22	0	0	0	0	2	3	3	3	3	1	0	2	4	4	3	3	2	1	3	1	5	4	8	9	15	8
19	1	1	1	2	2	7	1	1	0	1	0	0	0	5	1	3	2	3	3	2	3	3	3	2	0	3	3	0	0	3	3	3	3	3	2	3	0	4	4	1	3	1	2	4	5	3	9	15	17
29	1	1	1	2	1	5	1	1	0	1	0	0	0	5	1	1	1	1	2	1	0	3	0	0	0	0	0	0	3	3	2	3	2	1	3	4	3	4	5	4	4	5	4	4	3	7	7	14	5
19	1	1	1	2	2	3	1	1	1	1	0	0	1	5	1	1	3	1	3	2	2	3	22	0	0	0	0	2	3	3	3	3	1	0	2	4	4	3	3	2	1	3	1	5	4	8	9	15	8
19	1	1	1	2	2	7	1	1	0	0	0	0	0	5	1	2	0	3	3	2	3	3	3	2	0	3	3	0	0	3	3	3	3	3	2	3	0	4	4	1	3	1	2	4	5	3	9	15	17
29	1	1	1	2	1	5	1	1	0	0	0	0	0	5	1	3	4	1	2	1	0	3	0	0	0	0	0	0	3	3	2	3	2	1	3	4	3	4	5	4	4	5	4	4	3	7	7	14	5
23	1	1	1	2	2	3	1	1	1	1	0	0	1	5	1	4	2	1	3	2	2	3	22	0	0	0	0	2	3	3	3	3	1	0	2	4	4	3	3	2	1	3	1	5	4	8	9	15	8
19	1	1	1	2	2	7	1	1	0	1	0	0	0	5	1	3	1	3	3	2	3	3	3	2	0	3	3	0	0	3	3	3	3	3	2	3	0	4	4	1	3	1	2	4	5	3	9	15	17
29	1	1	1	2	1	5	1	1	0	1	0	0	0	5	1	0	1	1	2	1	0	3	0	0	0	0	0	0	3	3	2	3	2	1	3	4	3	4	5	4	4	5	4	4	3	7	7	14	5
23	1	1	1	2	2	3	1	1	1	1	0	0	1	5	1	0	0	1	3	2	2	3	22	0	0	0	0	2	3	3	3	3	1	0	2	4	4	3	3	2	1	3	1	5	4	8	9	15	8
19	1	1	1	2	2	7	1	1	0	1	0	0	0	5	1	0	0	3	3	2	3	3	3	2	0	3	3	0	0	3	3	3	3	3	2	3	0	4	4	1	3	1	2	4	5	3	9	15	17
29	1	1	1	2	1	5	1	1	0	0	0	0	1	5	1	0	3	1	2	1	0	3	0	0	0	0	0	0	3	3	2	3	2	1	3	4	3	4	5	4	4	5	4	4	3	7	7	14	5
35	1	1	1	3	2	2.5	1	1	0	0	0	0	1	5	1	0	2	1	2	0	3	3	3	0	0	2	2	1	3	3	0	0	3	0	2	0	4	4	5	4	4	5	5	3	5	4	8	10	12
35	1	1	1	3	2	2.5	1	1	0	1	0	0	1	5	1	3	4	3	2	0	3	3	3	0	0	2	2	1	3	3	0	0	3	0	2	0	4	4	5	4	4	5	5	3	5	4	8	10	12
35	1	1	1	3	2	2.5	1	1	0	1	0	0	1	5	1	2	1	1	2	0	3	3	3	0	0	2	2	1	3	3	0	0	3	0	2	0	4	4	5	4	4	5	5	3	5	4	8	10	12
35	1	1	1	3	2	2.5	1	1	0	1	0	0	1	5	1	4	0	1	2	0	3	3	3	0	0	2	2	1	3	3	0	0	3	0	2	0	4	4	5	4	4	5	5	3	5	4	8	10	12
35	1	1	1	3	2	2.5	1	1	0	0	0	0	1	5	1	1	3	3	2	0	3	3	3	0	0	2	2	1	3	3	0	0	3	0	2	0	4	4	5	4	4	5	5	3	5	4	8	10	12
35	1	1	1	3	2	2.5	1	1	0	1	0	0	1	5	1	0	4	1	2	0	3	3	3	0	0	2	2	1	3	3	0	0	3	0	2	0	4	4	5	4	4	5	5	3	5	4	8	10	12
35	1	1	1	3	2	2.5	1	1	0	1	0	0	1	5	1	3	2	1	2	0	3	3	3	0	0	2	2	1	3	3	0	0	3	0	2	0	4	4	5	4	4	5	5	3	5	4	8	10	12
35	1	1	1	3	2	2.5	1	1	0	0	0	0	1	5	1	4	2	1	2	0	3	3	3	0	0	2	2	1	3	3	0	0	3	0	2	0	4	4	5	4	4	5	5	3	5	4	8	10	12
24	1	1	1	4	1	6	1	1	0	1	0	0	1	2	2	2	3	1	3	2	0	3	3	0	3	0	0	0	1	2	0	0	3	1	1	4	1	3	3	3	2	3	2	2	4	5	6	7	6
24	1	1	1	4	1	6	1	1	0	1	0	0	1	2	2	2	1	1	3	2	0	3	3	0	3	0	0	0	1	2	0	0	3	1	1	4	1	3	3	3	2	3	2	2	4	5	6	7	6
24	1	1	1	4	1	6	1	1	0	1	0	0	1	2	2	3	1	1	3	2	0	3	3	0	3	0	0	0	1	2	0	0	3	1	1	4	1	3	3	3	2	3	2	2	4	5	6	7	6
24	1	1	1	4	1	6	1	1	0	1	0	0	1	2	2	1	2	1	3	2	0	3	3	0	3	0	0	0	1	2	0	0	3	1	1	4	1	3	3	3	2	3	2	2	4	5	6	7	6
24	1	1	1	4	1	6	1	1	0	0	0	0	1	2	2	1	3	1	3	2	0	3	3	0	3	0	0	0	1	2	0	0	3	1	1	4	1	3	3	3	2	3	2	2	4	5	6	7	6
24	1	1	1	4	1	6	1	1	0	0	0	0	1	2	2	2	4	1	3	2	0	3	3	0	3	0	0	0	1	2	0	0	3	1	1	4	1	3	3	3	2	3	2	2	4	5	6	7	6
24	1	1	1	4	1	6	1	1	0	0	0	0	1	2	2	3	3	1	3	2	0	3	3	0	3	0	0	0	1	2	0	0	3	1	1	4	1	3	3	3	2	3	2	2	4	5	6	7	6
24	1	1	1	4	1	6	1	1	0	0	0	0	1	2	2	4	0	3	3	2	0	3	3	0	3	0	0	0	1	2	0	0	3	1	1	4	1	3	3	3	2	3	2	2	4	5	6	7	6
31	1	1	1	1	2	12	2	1	0	0	0	0	0	5	1	3	0	3	1	2	3	3	3	1	0	0	0	1	2	0	0	0	3	1	2	3	4	0	2	3	3	2	5	4	5	7	9	7	8
35	1	1	2	1	2	2	3	1	0	1	0	0	0	5	1	3	0	3	2	1	0	3	1	0	0	0	0	2	3	3	3	1	1	3	3	2	3	0	3	3	3	4	5	3	4	5	7	16	5
31	1	1	1	1	2	12	2	1	0	1	0	0	0	5	1	3	0	3	1	2	3	3	3	1	0	0	0	1	2	0	0	0	3	1	2	3	4	0	2	3	3	2	5	4	5	7	9	7	8
35	1	1	2	1	2	2	3	1	0	1	0	0	0	5	1	2	0	3	2	1	0	3	1	0	0	0	0	2	3	3	3	1	1	3	3	2	3	0	3	3	3	4	5	3	4	5	7	16	5
31	1	1	1	1	2	12	2	1	0	1	0	0	0	5	1	4	3	3	1	2	3	3	3	1	0	0	0	1	2	0	0	0	3	1	2	3	4	0	2	3	3	2	5	4	5	7	9	7	8
35	1	1	2	1	2	2	3	1	0	1	0	0	0	5	1	1	2	3	2	1	0	3	1	0	0	0	0	2	3	3	3	1	1	3	3	2	3	0	3	3	3	4	5	3	4	5	7	16	5
31	1	1	1	1	2	12	2	1	0	0	0	0	0	5	1	0	4	3	1	2	3	3	3	1	0	0	0	1	2	0	0	0	3	1	2	3	4	0	2	3	3	2	5	4	5	7	9	7	8
35	1	1	2	1	2	2	3	1	0	1	0	0	0	5	1	3	1	1	2	1	0	3	1	0	0	0	0	2	3	3	3	1	1	3	3	2	3	0	3	3	3	4	5	3	4	5	7	16	5
31	1	1	1	1	2	12	2	1	0	1	0	0	0	5	1	4	0	1	1	2	3	3	3	1	0	0	0	1	2	0	0	0	3	1	2	3	4	0	2	3	3	2	5	4	5	7	9	7	8
35	1	1	2	1	2	2	3	1	0	1	0	0	0	5	1	2	3	1	2	1	0	3	1	0	0	0	0	2	3	3	3	1	1	3	3	2	3	0	3	3	3	4	5	3	4	5	7	16	5
31	1	1	1	1	2	12	2	1	0	1	0	0	0	5	1	2	4	1	1	2	3	3	3	1	0	0	0	1	2	0	0	0	3	1	2	3	4	0	2	3	3	2	5	4	5	7	9	7	8
35	1	1	2	1	2	2	3	1	0	1	0	0	0	5	1	3	2	1	2	1	0	3	1	0	0	0	0	2	3	3	3	1	1	3	3	2	3	0	3	3	3	4	5	3	4	5	7	16	5
31	1	1	1	1	2	12	2	1	0	1	0	0	0	5	1	1	2	1	1	2	3	3	3	1	0	0	0	1	2	0	0	0	3	1	2	3	4	0	2	3	3	2	5	4	5	7	9	7	8
35	1	1	2	1	2	2	3	1	0	1	0	0	0	5	1	1	3	1	2	1	0	3	1	0	0	0	0	2	3	3	3	1	1	3	3	2	3	0	3	3	3	4	5	3	4	5	7	16	5
31	1	1	1	1	2	12	2	1	0	0	0	0	0	5	1	2	1	1	1	2	3	3	3	1	0	0	0	1	2	0	0	0	3	1	2	3	4	0	2	3	3	2	5	4	5	7	9	7	8
35	1	1	2	1	2	2	3	1	0	0	0	0	0	5	1	3	1	1	2	1	0	3	1	0	0	0	0	2	3	3	3	1	1	3	3	2	3	0	3	3	3	4	5	3	4	5	7	16	5
29	1	1	2	2	1	11	2	1	0	1	0	0	0	3	1	4	2	1	1	1	1	1	1	1	1	1	1	1	1	1	1	1	1	1	2	2	0	4	2	1	2	1	3	5	3	2	8	7	6
19	1	1	1	2	2	1	2	1	0	0	0	0	1	5	1	3	3	1	3	1	0	3	3	0	0	0	0	0	3	3	2	1	0	0	2	0	4	1	2	2	3	4	4	3	3	4	6	9	6
29	1	1	2	2	1	11	2	1	0	1	0	0	1	3	1	0	4	1	1	1	1	1	1	1	1	1	1	1	1	1	1	1	1	1	2	2	0	4	2	1	2	1	3	5	3	2	8	7	6
19	1	1	1	2	2	1	2	1	0	1	0	0	1	5	1	0	3	1	3	1	0	3	3	0	0	0	0	0	3	3	2	1	0	0	2	0	4	1	2	2	3	4	4	3	3	4	6	9	6
29	1	1	2	2	1	11	2	1	0	1	0	0	1	3	1	2	3	1	1	1	1	1	1	1	1	1	1	1	1	1	1	1	1	1	2	2	0	4	2	1	2	1	3	5	3	2	8	7	6
19	1	1	1	2	2	1	2	1	0	1	0	0	1	5	1	1	0	1	3	1	0	3	3	0	0	0	0	0	3	3	2	1	0	0	2	0	4	1	2	2	3	4	4	3	3	4	6	9	6
29	1	1	2	2	1	11	2	1	0	1	0	0	1	3	1	3	2	1	1	1	1	1	1	1	1	1	1	1	1	1	1	1	1	1	2	2	0	4	2	1	2	1	3	5	3	2	8	7	6
19	1	1	1	2	2	1	2	1	0	1	0	0	1	5	1	0	0	2	3	1	0	3	3	0	0	0	0	0	3	3	2	1	0	0	2	0	4	1	2	2	3	4	4	3	3	4	6	9	6
29	1	1	2	2	1	11	2	1	0	1	0	0	1	3	1	4	0	2	1	1	1	1	1	1	1	1	1	1	1	1	1	1	1	1	2	2	0	4	2	1	2	1	3	5	3	2	8	7	6
19	1	1	1	2	2	1	2	1	0	0	0	0	1	5	1	2	0	2	3	1	0	3	3	0	0	0	0	0	3	3	2	1	0	0	2	0	4	1	2	2	3	4	4	3	3	4	6	9	6
29	1	1	2	2	1	11	2	1	0	0	0	0	1	3	1	1	0	2	1	1	1	1	1	1	1	1	1	1	1	1	1	1	1	1	2	2	0	4	2	1	2	1	3	5	3	2	8	7	6
19	1	1	1	2	2	1	2	1	0	0	0	0	1	5	1	1	3	2	3	1	0	3	3	0	0	0	0	0	3	3	2	1	0	0	2	0	4	1	2	2	3	4	4	3	3	4	6	9	6
29	1	1	2	2	1	11	2	1	0	0	0	0	1	3	1	0	2	2	1	1	1	1	1	1	1	1	1	1	1	1	1	1	1	1	2	2	0	4	2	1	2	1	3	5	3	2	8	7	6
19	1	1	1	2	2	1	2	1	0	0	0	0	1	5	1	0	4	2	3	1	0	3	3	0	0	0	0	0	3	3	2	1	0	0	2	0	4	1	2	2	3	4	4	3	3	4	6	9	6
29	1	1	2	2	1	11	2	1	0	0	0	0	1	3	1	3	1	2	1	1	1	1	1	1	1	1	1	1	1	1	1	1	1	1	2	2	0	4	2	1	2	1	3	5	3	2	8	7	6
19	1	1	1	2	2	1	2	1	0	0	0	0	1	5	1	2	0	2	3	1	0	3	3	0	0	0	0	0	3	3	2	1	0	0	2	0	4	1	2	2	3	4	4	3	3	4	6	9	6
24	1	1	1	3	2	5	2	1	0	1	0	0	1	2	1	4	3	2	0	0	0	0	0	0	0	0	0	0	0	0	0	0	0	0	2	2	2	0	3	1	2	2	2	3	3	4	6	0	0
32	1	1	2	3	1	2	2	1	0	1	0	0	1	5	1	1	4	2	2	0	2	3	0	0	0	0	0	3	3	3	1	2	3	1	2	3	4	1	5	5	5	5	5	3	4	7	7	16	7
21	1	1	3	3	2	2	2	1	0	1	0	0	1	5	1	0	2	2	2	3	3	3	0	0	1	0	0	1	3	3	2	0	2	0	2	3	2	0	3	4	4	5	3	4	4	5	8	11	8
27	1	1	1	3	2	3	3	0	0	1	0	1	1	1	1	3	2	2	3	3	3	3	2	0	1	1	1	1	3	3	3	0	0	1	3	2	3	0	4	4	4	5	4	2	4	5	6	11	11
24	1	1	1	3	2	5	2	1	0	1	0	0	1	2	1	4	3	2	0	0	0	0	0	0	0	0	0	0	0	0	0	0	0	0	2	2	2	0	3	1	2	2	2	3	3	4	6	0	0
32	1	1	2	3	1	2	2	1	0	1	0	0	1	5	1	2	1	2	2	0	2	3	0	0	0	0	0	3	3	3	1	2	3	1	2	3	4	1	5	5	5	5	5	3	4	7	7	16	7
21	1	1	3	3	2	2	2	1	0	0	0	0	1	5	1	2	1	2	2	3	3	3	0	0	1	0	0	1	3	3	2	0	2	0	2	3	2	0	3	4	4	5	3	4	4	5	8	11	8
27	1	1	1	3	2	3	3	0	0	0	0	1	1	1	1	3	2	1	3	3	3	3	2	0	1	1	1	1	3	3	3	0	0	1	3	2	3	0	4	4	4	5	4	2	4	5	6	11	11
24	1	1	1	3	2	5	2	1	0	1	0	0	1	2	1	1	3	3	0	0	0	0	0	0	0	0	0	0	0	0	0	0	0	0	2	2	2	0	3	1	2	2	2	3	3	4	6	0	0
32	1	1	2	3	1	2	2	1	0	1	0	0	1	5	1	1	4	1	2	0	2	3	0	0	0	0	0	3	3	3	1	2	3	1	2	3	4	1	5	5	5	5	5	3	4	7	7	16	7
21	1	1	3	3	2	2	2	1	0	0	0	0	1	5	1	2	3	3	2	3	3	3	0	0	1	0	0	1	3	3	2	0	2	0	2	3	2	0	3	4	4	5	3	4	4	5	8	11	8
27	1	1	1	3	2	3	3	0	0	0	0	1	1	1	1	3	0	1	3	3	3	3	2	0	1	1	1	1	3	3	3	0	0	1	3	2	3	0	4	4	4	5	4	2	4	5	6	11	11
24	1	1	1	3	2	5	2	1	0	1	0	0	1	2	1	4	0	3	0	0	0	0	0	0	0	0	0	0	0	0	0	0	0	0	2	2	2	0	3	1	2	2	2	3	3	4	6	0	0
32	1	1	2	3	1	2	2	1	0	1	0	0	0	5	1	3	2	1	2	0	2	3	0	0	0	0	0	3	3	3	1	2	3	1	2	3	4	1	5	5	5	5	5	3	4	7	7	16	7
21	1	1	3	3	2	2	2	1	0	1	0	0	0	5	1	0	1	3	2	3	3	3	0	0	1	0	0	1	3	3	2	0	2	0	2	3	2	0	3	4	4	5	3	4	4	5	8	11	8
27	1	1	1	3	2	3	3	0	0	1	0	1	0	1	1	0	3	1	3	3	3	3	2	0	1	1	1	1	3	3	3	0	0	1	3	2	3	0	4	4	4	5	4	2	4	5	6	11	11
24	1	1	1	3	2	5	2	1	0	1	0	0	0	2	1	0	0	3	0	0	0	0	0	0	0	0	0	0	0	0	0	0	0	0	2	2	2	0	3	1	2	2	2	3	3	4	6	0	0
32	1	1	2	3	1	2	2	1	0	1	0	0	0	5	1	0	4	1	2	0	2	3	0	0	0	0	0	3	3	3	1	2	3	1	2	3	4	1	5	5	5	5	5	3	4	7	7	16	7
21	1	1	3	3	2	2	2	1	0	0	0	0	0	5	1	0	2	3	2	3	3	3	0	0	1	0	0	1	3	3	2	0	2	0	2	3	2	0	3	4	4	5	3	4	4	5	8	11	8
27	1	1	1	3	2	3	3	0	0	0	0	1	0	1	1	3	1	1	3	3	3	3	2	0	1	1	1	1	3	3	3	0	0	1	3	2	3	0	4	4	4	5	4	2	4	5	6	11	11
24	1	1	1	3	2	5	2	1	0	0	0	0	0	2	1	2	1	3	0	0	0	0	0	0	0	0	0	0	0	0	0	0	0	0	2	2	2	0	3	1	2	2	2	3	3	4	6	0	0
32	1	1	2	3	1	2	2	1	0	1	0	0	0	5	1	4	0	1	2	0	2	3	0	0	0	0	0	3	3	3	1	2	3	1	2	3	4	1	5	5	5	5	5	3	4	7	7	16	7
21	1	1	3	3	2	2	2	1	0	1	0	0	1	5	1	1	0	3	2	3	3	3	0	0	1	0	0	1	3	3	2	0	2	0	2	3	2	0	3	4	4	5	3	4	4	5	8	11	8
27	1	1	1	3	2	3	3	0	0	1	0	1	1	1	1	0	3	3	3	3	3	3	2	0	1	1	1	1	3	3	3	0	0	1	3	2	3	0	4	4	4	5	4	2	4	5	6	11	11
24	1	1	1	3	2	5	2	1	0	1	0	0	1	2	1	3	2	3	0	0	0	0	0	0	0	0	0	0	0	0	0	0	0	0	2	2	2	0	3	1	2	2	2	3	3	4	6	0	0
32	1	1	2	3	1	2	2	1	0	1	0	0	1	5	1	4	4	3	2	0	2	3	0	0	0	0	0	3	3	3	1	2	3	1	2	3	4	1	5	5	5	5	5	3	4	7	7	16	7
21	1	1	3	3	2	2	2	1	0	0	0	0	1	5	1	2	1	3	2	3	3	3	0	0	1	0	0	1	3	3	2	0	2	0	2	3	2	0	3	4	4	5	3	4	4	5	8	11	8
27	1	1	1	3	2	3	3	0	0	0	0	1	1	1	1	2	0	3	3	3	3	3	2	0	1	1	1	1	3	3	3	0	0	1	3	2	3	0	4	4	4	5	4	2	4	5	6	11	11
24	1	1	1	3	2	5	2	1	0	0	0	0	1	2	1	3	3	3	0	0	0	0	0	0	0	0	0	0	0	0	0	0	0	0	2	2	2	0	3	1	2	2	2	3	3	4	6	0	0
32	1	1	2	3	1	2	2	1	0	1	0	0	0	5	1	1	4	3	2	0	2	3	0	0	0	0	0	3	3	3	1	2	3	1	2	3	4	1	5	5	5	5	5	3	4	7	7	16	7
21	1	1	3	3	2	2	2	1	0	1	0	0	0	5	1	1	2	3	2	3	3	3	0	0	1	0	0	1	3	3	2	0	2	0	2	3	2	0	3	4	4	5	3	4	4	5	8	11	8
27	1	1	1	3	2	3	3	0	0	0	0	1	0	1	1	2	2	2	3	3	3	3	2	0	1	1	1	1	3	3	3	0	0	1	3	2	3	0	4	4	4	5	4	2	4	5	6	11	11
31	1	1	1	4	1	12	2	1	0	1	0	0	0	5	1	3	3	2	0	0	0	3	0	0	0	0	0	0	0	0	0	0	0	0	2	1	3	2	3	3	4	4	4	3	3	4	6	0	3
31	1	1	1	4	1	12	2	1	0	1	0	0	0	5	1	4	1	2	0	0	0	3	0	0	0	0	0	0	0	0	0	0	0	0	2	1	3	2	3	3	4	4	4	3	3	4	6	0	3
31	1	1	1	4	1	12	2	1	0	1	0	0	0	5	1	3	1	2	0	0	0	3	0	0	0	0	0	0	0	0	0	0	0	0	2	1	3	2	3	3	4	4	4	3	3	4	6	0	3
31	1	1	1	4	1	12	2	1	0	0	0	0	0	5	1	3	2	2	0	0	0	3	0	0	0	0	0	0	0	0	0	0	0	0	2	1	3	2	3	3	4	4	4	3	3	4	6	0	3
31	1	1	1	4	1	12	2	1	0	0	0	0	0	5	1	2	3	2	0	0	0	3	0	0	0	0	0	0	0	0	0	0	0	0	2	1	3	2	3	3	4	4	4	3	3	4	6	0	3
31	1	1	1	4	1	12	2	1	0	0	0	0	0	5	1	4	4	2	0	0	0	3	0	0	0	0	0	0	0	0	0	0	0	0	2	1	3	2	3	3	4	4	4	3	3	4	6	0	3
31	1	1	1	4	1	12	2	1	0	1	0	0	0	5	1	1	3	2	0	0	0	3	0	0	0	0	0	0	0	0	0	0	0	0	2	1	3	2	3	3	4	4	4	3	3	4	6	0	3
31	1	1	1	4	1	12	2	1	0	1	0	0	0	5	1	0	0	3	0	0	0	3	0	0	0	0	0	0	0	0	0	0	0	0	2	1	3	2	3	3	4	4	4	3	3	4	6	0	3
24	1	1	4	3	1	2	1	0	0	1	0	0	1	1	1	3	0	3	0	0	0	0	0	0	0	0	0	0	0	0	0	0	0	0	0	0	0	0	2	2	2	2	2	1	1	0	2	0	0
24	1	1	4	3	1	2	1	0	0	1	0	0	1	1	1	4	0	3	0	0	0	0	0	0	0	0	0	0	0	0	0	0	0	0	0	0	0	0	2	2	2	2	2	1	1	0	2	0	0
24	1	1	4	3	1	2	1	0	0	1	0	0	1	1	1	2	0	3	0	0	0	0	0	0	0	0	0	0	0	0	0	0	0	0	0	0	0	0	2	2	2	2	2	1	1	0	2	0	0
24	1	1	4	3	1	2	1	0	0	1	0	0	1	1	1	2	0	3	0	0	0	0	0	0	0	0	0	0	0	0	0	0	0	0	0	0	0	0	2	2	2	2	2	1	1	0	2	0	0
24	1	1	4	3	1	2	1	0	0	0	0	0	1	1	1	3	3	3	0	0	0	0	0	0	0	0	0	0	0	0	0	0	0	0	0	0	0	0	2	2	2	2	2	1	1	0	2	0	0
24	1	1	4	3	1	2	1	0	0	1	0	0	1	1	1	1	2	3	0	0	0	0	0	0	0	0	0	0	0	0	0	0	0	0	0	0	0	0	2	2	2	2	2	1	1	0	2	0	0
24	1	1	4	3	1	2	1	0	0	1	0	0	1	1	1	1	4	3	0	0	0	0	0	0	0	0	0	0	0	0	0	0	0	0	0	0	0	0	2	2	2	2	2	1	1	0	2	0	0
24	1	1	4	3	1	2	1	0	0	0	0	0	1	1	1	2	1	1	0	0	0	0	0	0	0	0	0	0	0	0	0	0	0	0	0	0	0	0	2	2	2	2	2	1	1	0	2	0	0
25	1	1	1	2	1	3	2	1	0	1	0	0	0	1	1	3	0	2	0	0	3	3	3	3	0	0	0	0	2	1	1	1	1	2	3	1	2	3	4	3	2	2	3	1	1	3	2	8	9
25	1	1	1	2	1	3	2	1	0	1	0	0	0	1	1	4	3	1	0	0	3	3	3	3	0	0	0	0	2	1	1	1	1	2	3	1	2	3	4	3	2	2	3	1	1	3	2	8	9
25	1	1	1	2	1	3	2	1	0	1	0	0	0	1	1	3	4	2	0	0	3	3	3	3	0	0	0	0	2	1	1	1	1	2	3	1	2	3	4	3	2	2	3	1	1	3	2	8	9
25	1	1	1	2	1	3	2	1	0	1	0	0	0	1	1	0	2	1	0	0	3	3	3	3	0	0	0	0	2	1	1	1	1	2	3	1	2	3	4	3	2	2	3	1	1	3	2	8	9
25	1	1	1	2	1	3	2	1	0	0	0	0	0	1	1	0	2	2	0	0	3	3	3	3	0	0	0	0	2	1	1	1	1	2	3	1	2	3	4	3	2	2	3	1	1	3	2	8	9
25	1	1	1	2	1	3	2	1	0	0	0	0	0	1	1	2	3	1	0	0	3	3	3	3	0	0	0	0	2	1	1	1	1	2	3	1	2	3	4	3	2	2	3	1	1	3	2	8	9
25	1	1	1	2	1	3	2	1	0	0	0	0	0	1	1	1	1	2	0	0	3	3	3	3	0	0	0	0	2	1	1	1	1	2	3	1	2	3	4	3	2	2	3	1	1	3	2	8	9
25	1	1	1	2	1	3	2	1	0	0	0	0	0	1	1	3	1	1	0	0	3	3	3	3	0	0	0	0	2	1	1	1	1	2	3	1	2	3	4	3	2	2	3	1	1	3	2	8	9
30	1	1	1	3	1	10	2	0	1	1	0	0	1	1	1	0	2	2	0	0	0	0	0	0	0	0	0	0	0	0	0	0	0	0	0	0	0	0	5	5	5	5	5	1	1	0	2	0	0
22	1	1	1	3	1	2	2	1	0	1	0	0	1	2	1	4	3	1	3	3	0	0	0	0	3	0	0	0	0	0	3	0	0	0	0	4	4	0	1	1	1	1	1	1	1	8	2	3	3
20	1	1	1	3	2	2	2	1	1	1	0	1	1	4	3	2	4	2	1	3	3	3	0	0	0	3	0	3	3	1	1	2	0	0	2	2	2	2	2	2	2	2	2	1	1	4	2	10	10
31	1	1	2	3	1	5	2	0	0	1	1	0	0	1	1	1	3	1	0	0	0	0	0	0	0	0	0	0	0	0	0	0	0	0	0	0	0	0	1	1	1	1	1	1	1	0	2	0	0
30	1	1	1	3	1	10	2	0	1	1	0	0	1	1	1	1	3	2	0	0	0	0	0	0	0	0	0	0	0	0	0	0	0	0	0	0	0	0	5	5	5	5	5	1	1	0	2	0	0
22	1	1	1	3	1	2	2	1	0	0	0	0	0	2	1	0	3	1	3	3	0	0	0	0	3	0	0	0	0	0	3	0	0	0	0	4	4	0	1	1	1	1	1	1	1	8	2	3	3
20	1	1	1	3	2	2	2	1	1	0	0	1	0	4	3	0	2	2	1	3	3	3	0	0	0	3	0	3	3	1	1	2	0	0	2	2	2	2	2	2	2	2	2	1	1	4	2	10	10
31	1	1	2	3	1	5	2	0	0	1	1	0	0	1	1	3	4	1	0	0	0	0	0	0	0	0	0	0	0	0	0	0	0	0	0	0	0	0	1	1	1	1	1	1	1	0	2	0	0
30	1	1	1	3	1	10	2	0	1	1	0	0	0	1	1	2	1	1	0	0	0	0	0	0	0	0	0	0	0	0	0	0	0	0	0	0	0	0	5	5	5	5	5	1	1	0	2	0	0
22	1	1	1	3	1	2	2	1	0	1	0	0	0	2	1	4	0	1	3	3	0	0	0	0	3	0	0	0	0	0	3	0	0	0	0	4	4	0	1	1	1	1	1	1	1	8	2	3	3
20	1	1	1	3	2	2	2	1	1	1	0	1	0	4	3	1	3	1	1	3	3	3	0	0	0	3	0	3	3	1	1	2	0	0	2	2	2	2	2	2	2	2	2	1	1	4	2	10	10
31	1	1	2	3	1	5	2	0	0	1	1	0	0	1	1	0	4	1	0	0	0	0	0	0	0	0	0	0	0	0	0	0	0	0	0	0	0	0	1	1	1	1	1	1	1	0	2	0	0
30	1	1	1	3	1	10	2	0	1	1	0	0	1	1	1	3	2	1	0	0	0	0	0	0	0	0	0	0	0	0	0	0	0	0	0	0	0	0	5	5	5	5	5	1	1	0	2	0	0
22	1	1	1	3	1	2	2	1	0	1	0	0	0	2	1	4	2	1	3	3	0	0	0	0	3	0	0	0	0	0	3	0	0	0	0	4	4	0	1	1	1	1	1	1	1	8	2	3	3
20	1	1	1	3	2	2	2	1	1	1	0	1	0	4	3	2	3	1	1	3	3	3	0	0	0	3	0	3	3	1	1	2	0	0	2	2	2	2	2	2	2	2	2	1	1	4	2	10	10
31	1	1	2	3	1	5	2	0	0	1	1	0	0	1	1	2	1	1	0	0	0	0	0	0	0	0	0	0	0	0	0	0	0	0	0	0	0	0	1	1	1	1	1	1	1	0	2	0	0
30	1	1	1	3	1	10	2	0	1	1	0	0	1	1	1	3	1	1	0	0	0	0	0	0	0	0	0	0	0	0	0	0	0	0	0	0	0	0	5	5	5	5	5	1	1	0	2	0	0
22	1	1	1	3	1	2	2	1	0	1	0	0	0	2	1	1	2	1	3	3	0	0	0	0	3	0	0	0	0	0	3	0	0	0	0	4	4	0	1	1	1	1	1	1	1	8	2	3	3
20	1	1	1	3	2	2	2	1	1	1	0	1	0	4	3	1	3	1	1	3	3	3	0	0	0	3	0	3	3	1	1	2	0	0	2	2	2	2	2	2	2	2	2	1	1	4	2	10	10
31	1	1	2	3	1	5	2	0	0	1	1	0	0	1	1	2	4	1	0	0	0	0	0	0	0	0	0	0	0	0	0	0	0	0	0	0	0	0	1	1	1	1	1	1	1	0	2	0	0
30	1	1	1	3	1	10	2	0	1	0	0	0	1	1	1	3	3	1	0	0	0	0	0	0	0	0	0	0	0	0	0	0	0	0	0	0	0	0	5	5	5	5	5	1	1	0	2	0	0
22	1	1	1	3	1	2	2	1	0	1	0	0	0	2	1	4	0	1	3	3	0	0	0	0	3	0	0	0	0	0	3	0	0	0	0	4	4	0	1	1	1	1	1	1	1	8	2	3	3
20	1	1	1	3	2	2	2	1	1	1	0	1	0	4	3	3	0	1	1	3	3	3	0	0	0	3	0	3	3	1	1	2	0	0	2	2	2	2	2	2	2	2	2	1	1	4	2	10	10
31	1	1	2	3	1	5	2	0	0	1	1	0	0	1	1	0	2	1	0	0	0	0	0	0	0	0	0	0	0	0	0	0	0	0	0	0	0	0	1	1	1	1	1	1	1	0	2	0	0
30	1	1	1	3	1	10	2	0	1	1	0	0	1	1	1	0	1	1	0	0	0	0	0	0	0	0	0	0	0	0	0	0	0	0	0	0	0	0	5	5	5	5	5	1	1	0	2	0	0
22	1	1	1	3	1	2	2	1	0	0	0	0	1	2	1	0	3	1	3	3	0	0	0	0	3	0	0	0	0	0	3	0	0	0	0	4	4	0	1	1	1	1	1	1	1	8	2	3	3
20	1	1	1	3	2	2	2	1	1	0	0	1	0	4	3	0	0	1	1	3	3	3	0	0	0	3	0	3	3	1	1	2	0	0	2	2	2	2	2	2	2	2	2	1	1	4	2	10	10
31	1	1	2	3	1	5	2	0	0	1	1	0	0	1	1	0	4	1	0	0	0	0	0	0	0	0	0	0	0	0	0	0	0	0	0	0	0	0	1	1	1	1	1	1	1	0	2	0	0
30	1	1	1	3	1	10	2	0	1	0	0	0	0	1	1	3	2	1	0	0	0	0	0	0	0	0	0	0	0	0	0	0	0	0	0	0	0	0	5	5	5	5	5	1	1	0	2	0	0
22	1	1	1	3	1	2	2	1	0	1	0	0	0	2	1	2	1	1	3	3	0	0	0	0	3	0	0	0	0	0	3	0	0	0	0	4	4	0	1	1	1	1	1	1	1	8	2	3	3
20	1	1	1	3	2	2	2	1	1	1	0	1	0	4	3	4	1	1	1	3	3	3	0	0	0	3	0	3	3	1	1	2	0	0	2	2	2	2	2	2	2	2	2	1	1	4	2	10	10
31	1	1	2	3	1	5	2	0	0	1	1	0	0	1	1	1	0	2	0	0	0	0	0	0	0	0	0	0	0	0	0	0	0	0	0	0	0	0	1	1	1	1	1	1	1	0	2	0	0
24	1	1	1	1	1	2	1	1	0	0	0	0	1	5	1	0	0	2	3	1	3	3	0	0	0	2	0	0	2	2	1	3	3	0	2	4	4	1	4	5	4	5	5	2	1	8	3	11	11
24	1	1	1	1	1	2	1	1	0	1	0	0	1	5	1	3	3	2	3	1	3	3	0	0	0	2	0	0	2	2	1	3	3	0	2	4	4	1	4	5	4	5	5	2	1	8	3	11	11
24	1	1	1	1	1	2	1	1	0	1	0	0	1	5	1	4	2	2	3	1	3	3	0	0	0	2	0	0	2	2	1	3	3	0	2	4	4	1	4	5	4	5	5	2	1	8	3	11	11
24	1	1	1	1	1	2	1	1	0	1	0	0	1	5	1	2	4	2	3	1	3	3	0	0	0	2	0	0	2	2	1	3	3	0	2	4	4	1	4	5	4	5	5	2	1	8	3	11	11
24	1	1	1	1	1	2	1	1	0	0	0	0	1	5	1	2	1	2	3	1	3	3	0	0	0	2	0	0	2	2	1	3	3	0	2	4	4	1	4	5	4	5	5	2	1	8	3	11	11
24	1	1	1	1	1	2	1	1	0	0	0	0	1	5	1	3	0	2	3	1	3	3	0	0	0	2	0	0	2	2	1	3	3	0	2	4	4	1	4	5	4	5	5	2	1	8	3	11	11
24	1	1	1	1	1	2	1	1	0	0	0	0	1	5	1	1	3	2	3	1	3	3	0	0	0	2	0	0	2	2	1	3	3	0	2	4	4	1	4	5	4	5	5	2	1	8	3	11	11
24	1	1	1	1	1	2	1	1	0	0	0	0	1	5	1	1	4	1	3	1	3	3	0	0	0	2	0	0	2	2	1	3	3	0	2	4	4	1	4	5	4	5	5	2	1	8	3	11	11
24	1	1	1	2	1	0.6	1	1	0	1	0	0	1	5	1	2	2	1	0	0	0	2	3	0	0	0	2	0	1	0	0	0	0	2	0	4	2	0	3	4	3	5	4	1	2	6	3	3	4
21	1	1	1	2	2	1	1	1	0	1	0	0	1	4	1	3	2	1	3	2	3	3	2	3	0	0	0	0	0	0	0	0	0	0	0	4	4	0	3	3	2	1	1	2	1	8	3	0	12
22	1	1	1	2	1	7	1	1	0	0	0	0	0	2	1	4	3	1	3	2	1	3	2	0	0	0	0	3	3	0	0	2	3	0	4	3	0	2	2	4	4	5	5	2	1	3	3	11	7
24	1	1	1	2	1	0.6	1	1	0	1	0	0	0	5	1	3	1	2	0	0	0	2	3	0	0	0	2	0	1	0	0	0	0	2	0	4	2	0	3	4	3	5	4	1	2	6	3	3	4
22	1	1	1	2	2	1	1	1	0	1	0	0	0	4	1	3	1	2	3	2	3	3	2	3	0	0	0	0	0	0	0	0	0	0	0	4	4	0	3	3	2	1	1	2	1	8	3	0	12
26	1	1	1	2	1	7	1	1	0	0	0	0	0	2	1	0	2	2	3	2	1	3	2	0	0	0	0	3	3	0	0	2	3	0	4	3	0	2	2	4	4	5	5	2	1	3	3	11	7
24	1	1	1	2	1	0.6	1	1	0	1	0	0	1	5	1	2	3	2	0	0	0	2	3	0	0	0	2	0	1	0	0	0	0	2	0	4	2	0	3	4	3	5	4	1	2	6	3	3	4
22	1	1	1	2	2	1	1	1	0	1	0	0	1	4	1	3	4	2	3	2	3	3	2	3	0	0	0	0	0	0	0	0	0	0	0	4	4	0	3	3	2	1	1	2	1	8	3	0	12
21	1	1	1	2	1	7	1	1	0	1	0	0	1	2	1	2	3	2	3	2	1	3	2	0	0	0	0	3	3	0	0	2	3	0	4	3	0	2	2	4	4	5	5	2	1	3	3	11	7
20	1	1	1	2	1	0.6	1	1	0	1	0	0	1	5	1	4	2	2	0	0	0	2	3	0	0	0	2	0	1	0	0	0	0	2	0	4	2	0	3	4	3	5	4	1	2	6	3	3	4
23	1	1	1	2	2	1	1	1	0	1	0	0	1	4	1	1	4	4	3	2	3	3	2	3	0	0	0	0	0	0	0	0	0	0	0	4	4	0	3	3	2	1	1	2	1	8	3	0	12
21	1	1	1	2	1	7	1	1	0	1	0	0	1	2	1	0	1	4	3	2	1	3	2	0	0	0	0	3	3	0	0	2	3	0	4	3	0	2	2	4	4	5	5	2	1	3	3	11	7
20	1	1	1	2	1	0.6	1	1	0	1	0	0	1	5	1	3	0	4	0	0	0	2	3	0	0	0	2	0	1	0	0	0	0	2	0	4	2	0	3	4	3	5	4	1	2	6	3	3	4
19	1	1	1	2	2	1	1	1	0	1	0	0	1	4	1	4	3	4	3	2	3	3	2	3	0	0	0	0	0	0	0	0	0	0	0	4	4	0	3	3	2	1	1	2	1	8	3	0	12
21	1	1	1	2	1	7	1	1	0	1	0	0	0	2	1	2	4	4	3	2	1	3	2	0	0	0	0	3	3	0	0	2	3	0	4	3	0	2	2	4	4	5	5	2	1	3	3	11	7
21	1	1	1	2	1	0.6	1	1	0	1	0	0	0	5	1	2	2	4	0	0	0	2	3	0	0	0	2	0	1	0	0	0	0	2	0	4	2	0	3	4	3	5	4	1	2	6	3	3	4
20	1	1	1	2	2	1	1	1	0	1	0	0	0	4	1	3	2	4	3	2	3	3	2	3	0	0	0	0	0	0	0	0	0	0	0	4	4	0	3	3	2	1	1	2	1	8	3	0	12
23	1	1	1	2	1	7	1	1	0	0	0	0	1	2	1	1	3	4	3	2	1	3	2	0	0	0	0	3	3	0	0	2	3	0	4	3	0	2	2	4	4	5	5	2	1	3	3	11	7
21	1	1	1	2	1	0.6	1	1	0	1	0	0	1	5	1	1	1	2	0	0	0	2	3	0	0	0	2	0	1	0	0	0	0	2	0	4	2	0	3	4	3	5	4	1	2	6	3	3	4
20	1	1	1	2	2	1	1	1	0	1	0	0	1	4	1	2	1	2	3	2	3	3	2	3	0	0	0	0	0	0	0	0	0	0	0	4	4	0	3	3	2	1	1	2	1	8	3	0	12
19	1	1	1	2	1	7	1	1	0	1	0	0	1	2	1	3	2	2	3	2	1	3	2	0	0	0	0	3	3	0	0	2	3	0	4	3	0	2	2	4	4	5	5	2	1	3	3	11	7
24	1	1	1	2	1	0.6	1	1	0	1	0	0	1	5	1	4	3	2	0	0	0	2	3	0	0	0	2	0	1	0	0	0	0	2	0	4	2	0	3	4	3	5	4	1	2	6	3	3	4
21	1	1	1	2	2	1	1	1	0	1	0	0	1	4	1	3	4	2	3	2	3	3	2	3	0	0	0	0	0	0	0	0	0	0	0	4	4	0	3	3	2	1	1	2	1	8	3	0	12
19	1	1	1	2	1	7	1	1	0	1	0	0	0	2	1	0	3	2	3	2	1	3	2	0	0	0	0	3	3	0	0	2	3	0	4	3	0	2	2	4	4	5	5	2	1	3	3	11	7
22	1	1	1	3	1	2	1	1	0	1	0	0	1	1	1	0	0	2	0	0	0	0	0	0	0	0	0	0	0	0	0	0	0	0	0	4	3	0	1	1	1	1	1	1	2	7	3	0	0
22	1	1	1	3	1	2	1	1	0	1	0	0	1	1	1	2	0	2	0	0	0	0	0	0	0	0	0	0	0	0	0	0	0	0	0	4	3	0	1	1	1	1	1	1	2	7	3	0	0
22	1	1	1	3	1	2	1	1	0	1	0	0	1	1	1	1	2	1	0	0	0	0	0	0	0	0	0	0	0	0	0	0	0	0	0	4	3	0	1	1	1	1	1	1	2	7	3	0	0
22	1	1	1	3	1	2	1	1	0	1	0	0	1	1	1	3	1	1	0	0	0	0	0	0	0	0	0	0	0	0	0	0	0	0	0	4	3	0	1	1	1	1	1	1	2	7	3	0	0
22	1	1	1	3	1	2	1	1	0	1	0	0	1	1	1	0	3	1	0	0	0	0	0	0	0	0	0	0	0	0	0	0	0	0	0	4	3	0	1	1	1	1	1	1	2	7	3	0	0
22	1	1	1	3	1	2	1	1	0	1	0	0	1	1	1	4	0	1	0	0	0	0	0	0	0	0	0	0	0	0	0	0	0	0	0	4	3	0	1	1	1	1	1	1	2	7	3	0	0
22	1	1	1	3	1	2	1	1	0	1	0	0	1	1	1	2	4	1	0	0	0	0	0	0	0	0	0	0	0	0	0	0	0	0	0	4	3	0	1	1	1	1	1	1	2	7	3	0	0
22	1	1	1	3	1	2	1	1	0	0	0	0	1	1	1	1	2	1	0	0	0	0	0	0	0	0	0	0	0	0	0	0	0	0	0	4	3	0	1	1	1	1	1	1	2	7	3	0	0
26	1	1	1	4	2	1	1	0	0	1	0	0	0	2	2	1	1	1	0	2	0	2	2	1	0	0	0	1	2	0	0	1	0	1	4	2	4	4	1	2	1	2	1	1	3	6	4	5	3
26	1	1	1	4	2	1	1	0	0	1	0	0	0	2	2	0	1	1	0	2	0	2	2	1	0	0	0	1	2	0	0	1	0	1	4	2	4	4	1	2	1	2	1	1	3	6	4	5	3
26	1	1	1	4	2	1	1	0	0	1	0	0	0	2	2	0	0	3	0	2	0	2	2	1	0	0	0	1	2	0	0	1	0	1	4	2	4	4	1	2	1	2	1	1	3	6	4	5	3
26	1	1	1	4	2	1	1	0	0	1	0	0	0	2	2	3	0	1	0	2	0	2	2	1	0	0	0	1	2	0	0	1	0	1	4	2	4	4	1	2	1	2	1	1	3	6	4	5	3
26	1	1	1	4	2	1	1	0	0	1	0	0	0	2	2	2	3	1	0	2	0	2	2	1	0	0	0	1	2	0	0	1	0	1	4	2	4	4	1	2	1	2	1	1	3	6	4	5	3
26	1	1	1	4	2	1	1	0	0	1	0	0	0	2	2	4	2	3	0	2	0	2	2	1	0	0	0	1	2	0	0	1	0	1	4	2	4	4	1	2	1	2	1	1	3	6	4	5	3
26	1	1	1	4	2	1	1	0	0	1	0	0	0	2	2	1	4	1	0	2	0	2	2	1	0	0	0	1	2	0	0	1	0	1	4	2	4	4	1	2	1	2	1	1	3	6	4	5	3
26	1	1	1	4	2	1	1	0	0	1	0	0	0	2	2	0	1	1	0	2	0	2	2	1	0	0	0	1	2	0	0	1	0	1	4	2	4	4	1	2	1	2	1	1	3	6	4	5	3
21	1	1	1	2	1	0.1	2	1	0	0	0	0	0	5	1	3	0	3	1	2	2	3	1	1	0	0	0	0	1	1	0	0	0	0	3	4	2	0	3	3	4	4	5	1	3	6	4	2	7
21	1	1	1	2	1	0.1	2	1	0	1	0	0	0	5	1	4	3	1	1	2	2	3	1	1	0	0	0	0	1	1	0	0	0	0	3	4	2	0	3	3	4	4	5	1	3	6	4	2	7
20	1	1	1	2	1	0.1	2	1	0	0	0	0	0	5	1	2	4	1	1	2	2	3	1	1	0	0	0	0	1	1	0	0	0	0	3	4	2	0	3	3	4	4	5	1	3	6	4	2	7
23	1	1	1	2	1	0.1	2	1	0	0	0	0	0	5	1	2	2	3	1	2	2	3	1	1	0	0	0	0	1	1	0	0	0	0	3	4	2	0	3	3	4	4	5	1	3	6	4	2	7
21	1	1	1	2	1	0.1	2	1	0	0	0	0	0	5	1	3	2	1	1	2	2	3	1	1	0	0	0	0	1	1	0	0	0	0	3	4	2	0	3	3	4	4	5	1	3	6	4	2	7
20	1	1	1	2	1	0.1	2	1	0	0	0	0	0	5	1	1	3	1	1	2	2	3	1	1	0	0	0	0	1	1	0	0	0	0	3	4	2	0	3	3	4	4	5	1	3	6	4	2	7
19	1	1	1	2	1	0.1	2	1	0	0	0	0	0	5	1	1	1	3	1	2	2	3	1	1	0	0	0	0	1	1	0	0	0	0	3	4	2	0	3	3	4	4	5	1	3	6	4	2	7
20	1	1	1	2	1	0.1	2	1	0	0	0	0	0	5	1	2	1	1	1	2	2	3	1	1	0	0	0	0	1	1	0	0	0	0	3	4	2	0	3	3	4	4	5	1	3	6	4	2	7
20	1	1	1	3	2	0.2	2	0	0	1	0	0	1	1	1	3	2	1	0	1	2	0	0	3	0	0	0	0	0	1	0	0	0	0	4	4	0	0	1	2	1	3	2	2	1	4	3	1	5
20	1	1	1	3	1	1	2	1	0	1	0	0	0	2	2	4	3	3	0	0	3	1	0	1	1	2	0	0	3	2	3	3	3	0	0	2	2	0	1	2	5	1	1	3	1	4	4	14	7
29	1	1	2	3	1	5	2	1	1	0	0	0	0	5	2	3	4	1	1	3	3	3	0	0	1	0	0	2	3	3	0	0	3	0	2	3	2	0	4	4	4	4	4	1	3	5	4	11	7
20	1	1	1	3	2	0.2	2	0	0	1	0	0	1	1	1	0	3	1	0	1	2	0	0	3	0	0	0	0	0	1	0	0	0	0	4	4	0	0	1	2	1	3	2	2	1	4	3	1	5
23	1	1	1	3	1	1	2	1	0	0	0	0	0	2	2	0	3	3	0	0	3	1	0	1	1	2	0	0	3	2	3	3	3	0	0	2	2	0	1	2	5	1	1	3	1	4	4	14	7
29	1	1	2	3	1	5	2	1	1	0	0	0	0	5	2	0	2	1	1	3	3	3	0	0	1	0	0	2	3	3	0	0	3	0	2	3	2	0	4	4	4	4	4	1	3	5	4	11	7
20	1	1	1	3	2	0.2	2	0	0	1	0	0	1	1	1	0	4	1	0	1	2	0	0	3	0	0	0	0	0	1	0	0	0	0	4	4	0	0	1	2	1	3	2	2	1	4	3	1	5
21	1	1	1	3	1	1	2	1	0	1	0	0	0	2	2	0	1	3	0	0	3	1	0	1	1	2	0	0	3	2	3	3	3	0	0	2	2	0	1	2	5	1	1	3	1	4	4	14	7
29	1	1	2	3	1	5	2	1	1	0	0	0	0	5	2	3	0	1	1	3	3	3	0	0	1	0	0	2	3	3	0	0	3	0	2	3	2	0	4	4	4	4	4	1	3	5	4	11	7
20	1	1	1	3	2	0.2	2	0	0	1	0	0	1	1	1	2	3	1	0	1	2	0	0	3	0	0	0	0	0	1	0	0	0	0	4	4	0	0	1	2	1	3	2	2	1	4	3	1	5
22	1	1	1	3	1	1	2	1	0	1	0	0	0	2	2	4	4	1	0	0	3	1	0	1	1	2	0	0	3	2	3	3	3	0	0	2	2	0	1	2	5	1	1	3	1	4	4	14	7
29	1	1	2	3	1	5	2	1	1	0	0	0	0	5	2	1	2	1	1	3	3	3	0	0	1	0	0	2	3	3	0	0	3	0	2	3	2	0	4	4	4	4	4	1	3	5	4	11	7
20	1	1	1	3	2	0.2	2	0	0	1	0	0	1	1	1	0	2	1	0	1	2	0	0	3	0	0	0	0	0	1	0	0	0	0	4	4	0	0	1	2	1	3	2	2	1	4	3	1	5
21	1	1	1	3	1	1	2	1	0	1	0	0	0	2	2	3	3	1	0	0	3	1	0	1	1	2	0	0	3	2	3	3	3	0	0	2	2	0	1	2	5	1	1	3	1	4	4	14	7
29	1	1	2	3	1	5	2	1	1	1	0	0	0	5	2	4	1	1	1	3	3	3	0	0	1	0	0	2	3	3	0	0	3	0	2	3	2	0	4	4	4	4	4	1	3	5	4	11	7
20	1	1	1	3	2	0.2	2	0	0	1	0	0	1	1	1	2	1	1	0	1	2	0	0	3	0	0	0	0	0	1	0	0	0	0	4	4	0	0	1	2	1	3	2	2	1	4	3	1	5
20	1	1	1	3	1	1	2	1	0	1	0	0	0	2	2	2	2	1	0	0	3	1	0	1	1	2	0	0	3	2	3	3	3	0	0	2	2	0	1	2	5	1	1	3	1	4	4	14	7
29	1	1	2	3	1	5	2	1	1	1	0	0	0	5	2	3	3	1	1	3	3	3	0	0	1	0	0	2	3	3	0	0	3	0	2	3	2	0	4	4	4	4	4	1	3	5	4	11	7
20	1	1	1	3	2	0.2	2	0	0	1	0	0	1	1	1	1	4	3	0	1	2	0	0	3	0	0	0	0	0	1	0	0	0	0	4	4	0	0	1	2	1	3	2	2	1	4	3	1	5
20	1	1	1	3	1	1	2	1	0	0	0	0	1	2	2	1	3	3	0	0	3	1	0	1	1	2	0	0	3	2	3	3	3	0	0	2	2	0	1	2	5	1	1	3	1	4	4	14	7
29	1	1	2	3	1	5	2	1	1	0	0	0	0	5	2	2	0	3	1	3	3	3	0	0	1	0	0	2	3	3	0	0	3	0	2	3	2	0	4	4	4	4	4	1	3	5	4	11	7
20	1	1	1	3	2	0.2	2	0	0	0	0	0	1	1	1	3	0	3	0	1	2	0	0	3	0	0	0	0	0	1	0	0	0	0	4	4	0	0	1	2	1	3	2	2	1	4	3	1	5
22	1	1	1	3	1	1	2	1	0	1	0	0	0	2	2	4	2	3	0	0	3	1	0	1	1	2	0	0	3	2	3	3	3	0	0	2	2	0	1	2	5	1	1	3	1	4	4	14	7
29	1	1	2	3	1	5	2	1	1	1	0	0	0	5	2	3	1	3	1	3	3	3	0	0	1	0	0	2	3	3	0	0	3	0	2	3	2	0	4	4	4	4	4	1	3	5	4	11	7
31	1	1	1	2	2	13	1	1	0	1	1	0	0	5	1	3	3	3	2	0	2	1	0	2	2	1	1	1	2	2	0	0	3	0	1	4	2	0	3	3	4	4	5	3	2	6	5	8	9
21	1	1	1	2	2	2	1	1	0	1	0	1	0	5	1	2	0	3	2	3	3	3	1	0	1	2	1	3	3	3	1	0	3	1	1	4	2	1	4	5	4	5	4	3	2	6	5	14	11
27	1	1	1	2	2	5	1	1	0	1	0	0	0	5	1	4	4	1	1	1	3	1	1	2	3	0	0	0	1	1	0	0	0	1	2	2	2	2	3	3	3	4	4	2	3	4	5	3	7
31	1	1	1	2	2	13	1	1	0	1	1	0	0	5	1	1	2	1	2	0	2	1	0	2	2	1	1	1	2	2	0	0	3	0	1	4	2	0	3	3	4	4	5	3	2	6	5	8	9
21	1	1	1	2	2	2	1	1	0	1	0	1	0	5	1	0	1	1	2	3	3	3	1	0	1	2	1	3	3	3	1	0	3	1	1	4	2	1	4	5	4	5	4	3	2	6	5	14	11
27	1	1	1	2	2	5	1	1	0	0	0	0	0	5	1	3	1	1	1	1	3	1	1	2	3	0	0	0	1	1	0	0	0	1	2	2	2	2	3	3	3	4	4	2	3	4	5	3	7
31	1	1	1	2	2	13	1	1	0	1	1	0	0	5	1	4	0	1	2	0	2	1	0	2	2	1	1	1	2	2	0	0	3	0	1	4	2	0	3	3	4	4	5	3	2	6	5	8	9
21	1	1	1	2	2	2	1	1	0	1	0	1	0	5	1	2	0	1	2	3	3	3	1	0	1	2	1	3	3	3	1	0	3	1	1	4	2	1	4	5	4	5	4	3	2	6	5	14	11
27	1	1	1	2	2	5	1	1	0	1	0	0	0	5	1	2	3	1	1	1	3	1	1	2	3	0	0	0	1	1	0	0	0	1	2	2	2	2	3	3	3	4	4	2	3	4	5	3	7
31	1	1	1	2	2	13	1	1	0	1	1	0	0	5	1	3	2	1	2	0	2	1	0	2	2	1	1	1	2	2	0	0	3	0	1	4	2	0	3	3	4	4	5	3	2	6	5	8	9
21	1	1	1	2	2	2	1	1	0	1	0	1	0	5	1	1	4	1	2	3	3	3	1	0	1	2	1	3	3	3	1	0	3	1	1	4	2	1	4	5	4	5	4	3	2	6	5	14	11
27	1	1	1	2	2	5	1	1	0	1	0	0	1	5	1	1	1	1	1	1	3	1	1	2	3	0	0	0	1	1	0	0	0	1	2	2	2	2	3	3	3	4	4	2	3	4	5	3	7
31	1	1	1	2	2	13	1	1	0	1	1	0	1	5	1	2	0	1	2	0	2	1	0	2	2	1	1	1	2	2	0	0	3	0	1	4	2	0	3	3	4	4	5	3	2	6	5	8	9
21	1	1	1	2	2	2	1	1	0	1	0	1	0	5	1	3	3	1	2	3	3	3	1	0	1	2	1	3	3	3	1	0	3	1	1	4	2	1	4	5	4	5	4	3	2	6	5	14	11
27	1	1	1	2	2	5	1	1	0	0	0	0	0	5	1	4	4	1	1	1	3	1	1	2	3	0	0	0	1	1	0	0	0	1	2	2	2	2	3	3	3	4	4	2	3	4	5	3	7
31	1	1	1	2	2	13	1	1	0	1	1	0	0	5	1	3	2	1	2	0	2	1	0	2	2	1	1	1	2	2	0	0	3	0	1	4	2	0	3	3	4	4	5	3	2	6	5	8	9
21	1	1	1	2	2	2	1	1	0	1	0	1	0	5	1	0	2	1	2	3	3	3	1	0	1	2	1	3	3	3	1	0	3	1	1	4	2	1	4	5	4	5	4	3	2	6	5	14	11
27	1	1	1	2	2	5	1	1	0	0	0	0	0	5	1	0	3	1	1	1	3	1	1	2	3	0	0	0	1	1	0	0	0	1	2	2	2	2	3	3	3	4	4	2	3	4	5	3	7
31	1	1	1	2	2	13	1	1	0	1	1	0	0	5	1	2	1	2	2	0	2	1	0	2	2	1	1	1	2	2	0	0	3	0	1	4	2	0	3	3	4	4	5	3	2	6	5	8	9
21	1	1	1	2	2	2	1	1	0	1	0	1	0	5	1	1	1	2	2	3	3	3	1	0	1	2	1	3	3	3	1	0	3	1	1	4	2	1	4	5	4	5	4	3	2	6	5	14	11
27	1	1	1	2	2	5	1	1	0	0	0	0	0	5	1	3	2	2	1	1	3	1	1	2	3	0	0	0	1	1	0	0	0	1	2	2	2	2	3	3	3	4	4	2	3	4	5	3	7
31	1	1	1	2	2	13	1	1	0	1	1	0	0	5	1	0	3	2	2	0	2	1	0	2	2	1	1	1	2	2	0	0	3	0	1	4	2	0	3	3	4	4	5	3	2	6	5	8	9
21	1	1	1	2	2	2	1	1	0	1	0	1	1	5	1	4	4	2	2	3	3	3	1	0	1	2	1	3	3	3	1	0	3	1	1	4	2	1	4	5	4	5	4	3	2	6	5	14	11
27	1	1	1	2	2	5	1	1	0	1	0	0	1	5	1	2	3	2	1	1	3	1	1	2	3	0	0	0	1	1	0	0	0	1	2	2	2	2	3	3	3	4	4	2	3	4	5	3	7
26	1	1	1	1	2	1	3	1	0	1	0	0	0	4	1	1	0	2	2	2	3	3	2	0	0	0	0	1	3	3	2	0	2	0	1	4	3	0	2	4	4	5	3	3	2	7	5	11	8
26	1	1	1	1	2	1	3	1	0	1	0	0	0	4	1	1	0	2	2	2	3	3	2	0	0	0	0	1	3	3	2	0	2	0	1	4	3	0	2	4	4	5	3	3	2	7	5	11	8
26	1	1	1	1	2	1	3	1	0	1	0	0	0	4	1	0	0	2	2	2	3	3	2	0	0	0	0	1	3	3	2	0	2	0	1	4	3	0	2	4	4	5	3	3	2	7	5	11	8
26	1	1	1	1	2	1	3	1	0	1	0	0	0	4	1	0	0	2	2	2	3	3	2	0	0	0	0	1	3	3	2	0	2	0	1	4	3	0	2	4	4	5	3	3	2	7	5	11	8
26	1	1	1	1	2	1	3	1	0	1	0	0	0	4	1	3	0	2	2	2	3	3	2	0	0	0	0	1	3	3	2	0	2	0	1	4	3	0	2	4	4	5	3	3	2	7	5	11	8
26	1	1	1	1	2	1	3	1	0	1	0	0	0	4	1	2	3	2	2	2	3	3	2	0	0	0	0	1	3	3	2	0	2	0	1	4	3	0	2	4	4	5	3	3	2	7	5	11	8
26	1	1	1	1	2	1	3	1	0	1	0	0	0	4	1	4	2	2	2	2	3	3	2	0	0	0	0	1	3	3	2	0	2	0	1	4	3	0	2	4	4	5	3	3	2	7	5	11	8
26	1	1	1	1	2	1	3	1	0	1	0	0	0	4	1	1	4	2	2	2	3	3	2	0	0	0	0	1	3	3	2	0	2	0	1	4	3	0	2	4	4	5	3	3	2	7	5	11	8
34	1	1	3	3	1	10	2	1	0	0	0	1	0	5	1	0	1	2	1	3	2	0	0	1	3	0	2	1	3	3	1	0	3	3	2	3	4	1	3	4	4	4	4	2	3	7	5	14	6
34	1	1	3	3	1	10	2	1	0	0	0	1	0	5	1	3	0	2	1	3	2	0	0	1	3	0	2	1	3	3	1	0	3	3	2	3	4	1	3	4	4	4	4	2	3	7	5	14	6
34	1	1	3	3	1	10	2	1	0	0	0	1	0	5	1	4	3	1	1	3	2	0	0	1	3	0	2	1	3	3	1	0	3	3	2	3	4	1	3	4	4	4	4	2	3	7	5	14	6
34	1	1	3	3	1	10	2	1	0	0	0	1	0	5	1	2	4	3	1	3	2	0	0	1	3	0	2	1	3	3	1	0	3	3	2	3	4	1	3	4	4	4	4	2	3	7	5	14	6
34	1	1	3	3	1	10	2	1	0	1	0	1	0	5	1	2	2	1	1	3	2	0	0	1	3	0	2	1	3	3	1	0	3	3	2	3	4	1	3	4	4	4	4	2	3	7	5	14	6
34	1	1	3	3	1	10	2	1	0	0	0	1	0	5	1	3	2	3	1	3	2	0	0	1	3	0	2	1	3	3	1	0	3	3	2	3	4	1	3	4	4	4	4	2	3	7	5	14	6
34	1	1	3	3	1	10	2	1	0	0	0	1	0	5	1	1	3	1	1	3	2	0	0	1	3	0	2	1	3	3	1	0	3	3	2	3	4	1	3	4	4	4	4	2	3	7	5	14	6
34	1	1	3	3	1	10	2	1	0	1	0	1	0	5	1	1	1	3	1	3	2	0	0	1	3	0	2	1	3	3	1	0	3	3	2	3	4	1	3	4	4	4	4	2	3	7	5	14	6
33	1	1	1	1	2	5	1	1	0	1	0	0	0	5	1	3	1	1	2	3	1	1	0	0	0	0	0	0	3	3	1	1	2	0	2	2	3	0	3	4	4	5	4	4	5	5	9	10	4
31	1	1	3	1	1	9	1	0	0	1	0	0	0	1	1	2	1	1	1	2	2	3	1	0	1	1	0	1	2	2	0	1	0	0	2	4	2	0	3	3	4	5	4	3	4	6	7	6	7
33	1	1	1	1	2	5	1	1	0	1	0	0	0	5	1	4	4	4	2	3	1	1	0	0	0	0	0	0	3	3	1	1	2	0	2	2	3	0	3	4	4	5	4	4	5	5	9	10	4
31	1	1	3	1	1	9	1	0	0	1	0	0	0	1	1	1	0	1	1	2	2	3	1	0	1	1	0	1	2	2	0	1	0	0	2	4	2	0	3	3	4	5	4	3	4	6	7	6	7
33	1	1	1	1	2	5	1	1	0	1	0	0	0	5	1	0	3	1	2	3	1	1	0	0	0	0	0	0	3	3	1	1	2	0	2	2	3	0	3	4	4	5	4	4	5	5	9	10	4
31	1	1	3	1	1	9	1	0	0	1	0	0	0	1	1	3	2	3	1	2	2	3	1	0	1	1	0	1	2	2	0	1	0	0	2	4	2	0	3	3	4	5	4	3	4	6	7	6	7
33	1	1	1	1	2	5	1	1	0	1	0	0	0	5	1	4	4	1	2	3	1	1	0	0	0	0	0	0	3	3	1	1	2	0	2	2	3	0	3	4	4	5	4	4	5	5	9	10	4
31	1	1	3	1	1	9	1	0	0	1	0	0	0	1	1	2	1	1	1	2	2	3	1	0	1	1	0	1	2	2	0	1	0	0	2	4	2	0	3	3	4	5	4	3	4	6	7	6	7
33	1	1	1	1	2	5	1	1	0	1	0	0	0	5	1	2	0	3	2	3	1	1	0	0	0	0	0	0	3	3	1	1	2	0	2	2	3	0	3	4	4	5	4	4	5	5	9	10	4
31	1	1	3	1	1	9	1	0	0	1	0	0	0	1	1	3	3	1	1	2	2	3	1	0	1	1	0	1	2	2	0	1	0	0	2	4	2	0	3	3	4	5	4	3	4	6	7	6	7
33	1	1	1	1	2	5	1	1	0	1	0	0	0	5	1	4	4	4	2	3	1	1	0	0	0	0	0	0	3	3	1	1	2	0	2	2	3	0	3	4	4	5	4	4	5	5	9	10	4
31	1	1	3	1	1	9	1	0	0	1	0	0	0	1	1	1	2	3	1	2	2	3	1	0	1	1	0	1	2	2	0	1	0	0	2	4	2	0	3	3	4	5	4	3	4	6	7	6	7
33	1	1	1	1	2	5	1	1	0	1	0	0	0	5	1	2	2	1	2	3	1	1	0	0	0	0	0	0	3	3	1	1	2	0	2	2	3	0	3	4	4	5	4	4	5	5	9	10	4
31	1	1	3	1	1	9	1	0	0	1	0	0	0	1	1	3	3	1	1	2	2	3	1	0	1	1	0	1	2	2	0	1	0	0	2	4	2	0	3	3	4	5	4	3	4	6	7	6	7
33	1	1	1	1	2	5	1	1	0	1	0	0	0	5	1	4	1	1	2	3	1	1	0	0	0	0	0	0	3	3	1	1	2	0	2	2	3	0	3	4	4	5	4	4	5	5	9	10	4
31	1	1	3	1	1	9	1	0	0	1	0	0	0	1	1	3	1	1	1	2	2	3	1	0	1	1	0	1	2	2	0	1	0	0	2	4	2	0	3	3	4	5	4	3	4	6	7	6	7
22	1	1	1	2	1	1	1	1	1	1	1	1	1	5	2	0	2	1	2	1	3	3	2	0	0	0	0	0	3	3	1	0	3	0	1	3	4	1	1	3	1	3	2	4	3	7	7	10	8
25	1	1	3	2	1	8	1	1	1	1	0	0	1	5	5	0	3	1	3	3	2	0	0	0	0	0	0	0	0	0	1	3	1	0	0	4	4	0	1	2	1	3	1	5	5	8	10	5	5
21	1	1	1	2	2	2	1	1	0	1	0	0	0	5	2	4	4	4	1	2	3	3	0	0	0	0	0	2	3	3	3	3	3	0	2	1	1	3	4	4	4	5	4	2	4	2	6	17	7
22	1	1	1	2	1	1	1	1	1	1	1	1	1	5	2	0	3	1	2	1	3	3	2	0	0	0	0	0	3	3	1	0	3	0	1	3	4	1	1	3	1	3	2	4	3	7	7	10	8
25	1	1	3	2	1	8	1	1	1	1	0	0	1	5	5	4	4	4	3	3	2	0	0	0	0	0	0	0	0	0	1	3	1	0	0	4	4	0	1	2	1	3	1	5	5	8	10	5	5
22	1	1	1	2	2	2	1	1	0	1	0	0	0	5	2	3	0	1	1	2	3	3	0	0	0	0	0	2	3	3	3	3	3	0	2	1	1	3	4	4	4	5	4	2	4	2	6	17	7
21	1	1	1	2	1	1	1	1	1	1	1	1	1	5	2	2	0	3	2	1	3	3	2	0	0	0	0	0	3	3	1	0	3	0	1	3	4	1	1	3	1	3	2	4	3	7	7	10	8
25	1	1	3	2	1	8	1	1	1	1	0	0	1	5	5	4	0	3	3	3	2	0	0	0	0	0	0	0	0	0	1	3	1	0	0	4	4	0	1	2	1	3	1	5	5	8	10	5	5
22	1	1	1	2	2	2	1	1	0	1	0	0	1	5	2	1	0	3	1	2	3	3	0	0	0	0	0	2	3	3	3	3	3	0	2	1	1	3	4	4	4	5	4	2	4	2	6	17	7
19	1	1	1	2	1	1	1	1	1	1	1	1	0	5	2	0	3	3	2	1	3	3	2	0	0	0	0	0	3	3	1	0	3	0	1	3	4	1	1	3	1	3	2	4	3	7	7	10	8
25	1	1	3	2	1	8	1	1	1	1	0	0	0	5	5	3	2	3	3	3	2	0	0	0	0	0	0	0	0	0	1	3	1	0	0	4	4	0	1	2	1	3	1	5	5	8	10	5	5
19	1	1	1	2	2	2	1	1	0	1	0	0	1	5	2	4	4	3	1	2	3	3	0	0	0	0	0	2	3	3	3	3	3	0	2	1	1	3	4	4	4	5	4	2	4	2	6	17	7
20	1	1	1	2	1	1	1	1	1	1	1	1	0	5	2	2	1	3	2	1	3	3	2	0	0	0	0	0	3	3	1	0	3	0	1	3	4	1	1	3	1	3	2	4	3	7	7	10	8
25	1	1	3	2	1	8	1	1	1	1	0	0	0	5	5	2	0	3	3	3	2	0	0	0	0	0	0	0	0	0	1	3	1	0	0	4	4	0	1	2	1	3	1	5	5	8	10	5	5
21	1	1	1	2	2	2	1	1	0	1	0	0	0	5	2	3	3	1	1	2	3	3	0	0	0	0	0	2	3	3	3	3	3	0	2	1	1	3	4	4	4	5	4	2	4	2	6	17	7
21	1	1	1	2	1	1	1	1	1	1	1	1	0	5	2	1	4	1	2	1	3	3	2	0	0	0	0	0	3	3	1	0	3	0	1	3	4	1	1	3	1	3	2	4	3	7	7	10	8
25	1	1	3	2	1	8	1	1	1	1	0	0	0	5	5	1	2	1	3	3	2	0	0	0	0	0	0	0	0	0	1	3	1	0	0	4	4	0	1	2	1	3	1	5	5	8	10	5	5
19	1	1	1	2	2	2	1	1	0	1	0	0	0	5	2	2	2	1	1	2	3	3	0	0	0	0	0	2	3	3	3	3	3	0	2	1	1	3	4	4	4	5	4	2	4	2	6	17	7
21	1	1	1	2	1	1	1	1	1	1	1	1	0	5	2	3	3	1	2	1	3	3	2	0	0	0	0	0	3	3	1	0	3	0	1	3	4	1	1	3	1	3	2	4	3	7	7	10	8
25	1	1	3	2	1	8	1	1	1	1	0	0	0	5	5	4	1	1	3	3	2	0	0	0	0	0	0	0	0	0	1	3	1	0	0	4	4	0	1	2	1	3	1	5	5	8	10	5	5
22	1	1	1	2	2	2	1	1	0	1	0	0	0	5	2	3	1	1	1	2	3	3	0	0	0	0	0	2	3	3	3	3	3	0	2	1	1	3	4	4	4	5	4	2	4	2	6	17	7
22	1	1	1	2	1	1	1	1	1	1	1	1	0	5	2	3	2	1	2	1	3	3	2	0	0	0	0	0	3	3	1	0	3	0	1	3	4	1	1	3	1	3	2	4	3	7	7	10	8
25	1	1	3	2	1	8	1	1	1	1	0	0	0	5	5	4	4	4	3	3	2	0	0	0	0	0	0	0	0	0	1	3	1	0	0	4	4	0	1	2	1	3	1	5	5	8	10	5	5
23	1	1	1	2	2	2	1	1	0	1	0	0	0	5	2	2	2	1	1	2	3	3	0	0	0	0	0	2	3	3	3	3	3	0	2	1	1	3	4	4	4	5	4	2	4	2	6	17	7
29	1	1	1	3	2	6	1	1	0	1	0	0	0	5	1	2	4	1	2	1	3	3	3	0	0	0	0	1	3	3	0	1	3	1	2	4	3	0	3	3	3	4	3	2	4	7	6	12	8
29	1	1	1	3	2	6	1	1	0	1	0	0	0	5	1	2	1	1	2	1	3	3	3	0	0	0	0	1	3	3	0	1	3	1	2	4	3	0	3	3	3	4	3	2	4	7	6	12	8
29	1	1	1	3	2	6	1	1	0	1	0	0	0	5	1	2	0	1	2	1	3	3	3	0	0	0	0	1	3	3	0	1	3	1	2	4	3	0	3	3	3	4	3	2	4	7	6	12	8
29	1	1	1	3	2	6	1	1	0	1	0	0	0	5	1	2	3	1	2	1	3	3	3	0	0	0	0	1	3	3	0	1	3	1	2	4	3	0	3	3	3	4	3	2	4	7	6	12	8
29	1	1	1	3	2	6	1	1	0	1	0	0	0	5	1	2	4	1	2	1	3	3	3	0	0	0	0	1	3	3	0	1	3	1	2	4	3	0	3	3	3	4	3	2	4	7	6	12	8
29	1	1	1	3	2	6	1	1	0	1	0	0	0	5	1	2	2	1	2	1	3	3	3	0	0	0	0	1	3	3	0	1	3	1	2	4	3	0	3	3	3	4	3	2	4	7	6	12	8
29	1	1	1	3	2	6	1	1	0	1	0	0	0	5	1	2	2	2	2	1	3	3	3	0	0	0	0	1	3	3	0	1	3	1	2	4	3	0	3	3	3	4	3	2	4	7	6	12	8
29	1	1	1	3	2	6	1	1	0	1	0	0	0	5	1	2	3	2	2	1	3	3	3	0	0	0	0	1	3	3	0	1	3	1	2	4	3	0	3	3	3	4	3	2	4	7	6	12	8
31	1	1	2	2	1	3	2	0	0	1	0	0	0	1	1	4	1	2	0	3	3	3	2	2	2	1	1	2	3	2	3	3	3	0	0	1	4	3	2	2	4	4	4	2	4	5	6	16	10
31	1	1	2	2	1	3	2	0	0	1	0	0	0	1	1	4	1	2	0	3	3	3	2	2	2	1	1	2	3	2	3	3	3	0	0	1	4	3	2	2	4	4	4	2	4	5	6	16	10
31	1	1	2	2	1	3	2	0	0	1	0	0	0	1	1	4	2	2	0	3	3	3	2	2	2	1	1	2	3	2	3	3	3	0	0	1	4	3	2	2	4	4	4	2	4	5	6	16	10
31	1	1	2	2	1	3	2	0	0	1	0	0	0	1	1	4	3	2	0	3	3	3	2	2	2	1	1	2	3	2	3	3	3	0	0	1	4	3	2	2	4	4	4	2	4	5	6	16	10
31	1	1	2	2	1	3	2	0	0	1	0	0	0	1	1	4	4	2	0	3	3	3	2	2	2	1	1	2	3	2	3	3	3	0	0	1	4	3	2	2	4	4	4	2	4	5	6	16	10
31	1	1	2	2	1	3	2	0	0	1	0	0	0	1	1	4	3	2	0	3	3	3	2	2	2	1	1	2	3	2	3	3	3	0	0	1	4	3	2	2	4	4	4	2	4	5	6	16	10
31	1	1	2	2	1	3	2	0	0	1	0	0	0	1	1	4	4	4	0	3	3	3	2	2	2	1	1	2	3	2	3	3	3	0	0	1	4	3	2	2	4	4	4	2	4	5	6	16	10
31	1	1	2	2	1	3	2	0	0	1	0	0	0	1	1	4	4	4	0	3	3	3	2	2	2	1	1	2	3	2	3	3	3	0	0	1	4	3	2	2	4	4	4	2	4	5	6	16	10
27	1	1	3	3	1	1	2	1	0	1	0	0	0	5	1	2	2	2	2	1	1	2	2	0	0	1	0	0	3	3	1	2	3	0	2	3	2	0	5	5	5	5	5	4	5	5	9	12	6
27	1	1	3	3	1	1	2	1	0	1	0	0	0	5	1	2	1	2	2	1	1	2	2	0	0	1	0	0	3	3	1	2	3	0	2	3	2	0	5	5	5	5	5	4	5	5	9	12	6
27	1	1	3	3	1	1	2	1	0	1	0	0	0	5	1	2	3	2	2	1	1	2	2	0	0	1	0	0	3	3	1	2	3	0	2	3	2	0	5	5	5	5	5	4	5	5	9	12	6
27	1	1	3	3	1	1	2	1	0	1	0	0	0	5	1	2	0	2	2	1	1	2	2	0	0	1	0	0	3	3	1	2	3	0	2	3	2	0	5	5	5	5	5	4	5	5	9	12	6
27	1	1	3	3	1	1	2	1	0	1	0	0	0	5	1	2	4	2	2	1	1	2	2	0	0	1	0	0	3	3	1	2	3	0	2	3	2	0	5	5	5	5	5	4	5	5	9	12	6
27	1	1	3	3	1	1	2	1	0	1	0	0	0	5	1	2	2	2	2	1	1	2	2	0	0	1	0	0	3	3	1	2	3	0	2	3	2	0	5	5	5	5	5	4	5	5	9	12	6
27	1	1	3	3	1	1	2	1	0	1	0	0	0	5	1	2	1	1	2	1	1	2	2	0	0	1	0	0	3	3	1	2	3	0	2	3	2	0	5	5	5	5	5	4	5	5	9	12	6
27	1	1	3	3	1	1	2	1	0	1	0	0	0	5	1	2	1	3	2	1	1	2	2	0	0	1	0	0	3	3	1	2	3	0	2	3	2	0	5	5	5	5	5	4	5	5	9	12	6
23	1	1	1	2	2	2.5	3	1	0	1	0	0	0	5	1	1	0	1	1	10	2	3	3	3	3	0	0	0	1	2	1	0	0	0	1	3	3	0	4	4	4	5	5	0	2	6	2	4	9
21	1	1	1	2	2	2.5	3	1	0	1	0	0	0	5	1	1	0	3	1	10	2	3	3	3	3	0	0	0	1	2	1	0	0	0	1	3	3	0	4	4	4	5	5	0	2	6	2	4	9
20	1	1	1	2	2	2.5	3	1	0	1	0	0	0	5	1	1	3	1	1	10	2	3	3	3	3	0	0	0	1	2	1	0	0	0	1	3	3	0	4	4	4	5	5	0	2	6	2	4	9
23	1	1	1	2	2	2.5	3	1	0	1	0	0	0	5	1	1	2	3	1	10	2	3	3	3	3	0	0	0	1	2	1	0	0	0	1	3	3	0	4	4	4	5	5	0	2	6	2	4	9
21	1	1	1	2	2	2.5	3	1	0	1	0	0	0	5	1	1	4	1	1	10	2	3	3	3	3	0	0	0	1	2	1	0	0	0	1	3	3	0	4	4	4	5	5	0	2	6	2	4	9
20	1	1	1	2	2	2.5	3	1	0	1	0	0	0	5	1	1	1	3	1	10	2	3	3	3	3	0	0	0	1	2	1	0	0	0	1	3	3	0	4	4	4	5	5	0	2	6	2	4	9
19	1	1	1	2	2	2.5	3	1	0	1	0	0	0	5	1	1	0	1	1	10	2	3	3	3	3	0	0	0	1	2	1	0	0	0	1	3	3	0	4	4	4	5	5	0	2	6	2	4	9
32	1	1	1	2	2	2.5	3	1	0	1	0	0	0	5	1	1	3	3	1	10	2	3	3	3	3	0	0	0	1	2	1	0	0	0	1	3	3	0	4	4	4	5	5	0	2	6	2	4	9
29	1	1	1	2	2	2	1	1	0	1	0	0	0	5	2	3	4	1	2	1	2	2	0	0	2	2	0	1	3	2	0	2	3	1	1	4	2	2	5	5	5	5	5	2	1	6	3	12	8
26	1	1	1	2	2	7	1	1	0	1	1	0	0	5	2	1	2	3	1	2	0	3	3	1	0	2	2	2	3	3	3	1	3	0	2	4	3	0	5	5	5	4	5	1	3	7	4	15	9
28	1	1	1	2	1	14	1	1	0	1	0	0	0	5	1	1	2	1	2	3	3	2	0	0	0	1	0	2	3	3	1	0	1	0	3	2	2	3	3	4	5	5	5	2	1	4	3	10	8
29	1	1	1	2	2	2	1	1	0	1	0	0	0	5	2	3	3	3	2	1	2	2	0	0	2	2	0	1	3	2	0	2	3	1	1	4	2	2	5	5	5	5	5	2	1	6	3	12	8
26	1	1	1	2	2	7	1	1	0	1	1	0	0	5	2	1	1	1	1	2	0	3	3	1	0	2	2	2	3	3	3	1	3	0	2	4	3	0	5	5	5	4	5	1	3	7	4	15	9
28	1	1	1	2	1	14	1	1	0	1	0	0	0	5	1	1	1	3	2	3	3	2	0	0	0	1	0	2	3	3	1	0	1	0	3	2	2	3	3	4	5	5	5	2	1	4	3	10	8
29	1	1	1	2	2	2	1	1	0	1	0	0	0	5	2	3	2	3	2	1	2	2	0	0	2	2	0	1	3	2	0	2	3	1	1	4	2	2	5	5	5	5	5	2	1	6	3	12	8
26	1	1	1	2	2	7	1	1	0	1	1	0	1	5	2	1	3	3	1	2	0	3	3	1	0	2	2	2	3	3	3	1	3	0	2	4	3	0	5	5	5	4	5	1	3	7	4	15	9
28	1	1	1	2	1	14	1	1	0	1	0	0	1	5	1	1	4	3	2	3	3	2	0	0	0	1	0	2	3	3	1	0	1	0	3	2	2	3	3	4	5	5	5	2	1	4	3	10	8
29	1	1	1	2	2	2	1	1	0	1	0	0	0	5	2	3	3	3	2	1	2	2	0	0	2	2	0	1	3	2	0	2	3	1	1	4	2	2	5	5	5	5	5	2	1	6	3	12	8
26	1	1	1	2	2	7	1	1	0	1	1	0	0	5	2	1	0	3	1	2	0	3	3	1	0	2	2	2	3	3	3	1	3	0	2	4	3	0	5	5	5	4	5	1	3	7	4	15	9
28	1	1	1	2	1	14	1	1	0	1	0	0	0	5	1	1	0	3	2	3	3	2	0	0	0	1	0	2	3	3	1	0	1	0	3	2	2	3	3	4	5	5	5	2	1	4	3	10	8
29	1	1	1	2	2	2	1	1	0	1	0	0	0	5	2	3	0	3	2	1	2	2	0	0	2	2	0	1	3	2	0	2	3	1	1	4	2	2	5	5	5	5	5	2	1	6	3	12	8
26	1	1	1	2	2	7	1	1	0	1	1	0	0	5	2	1	0	3	1	2	0	3	3	1	0	2	2	2	3	3	3	1	3	0	2	4	3	0	5	5	5	4	5	1	3	7	4	15	9
28	1	1	1	2	1	14	1	1	0	1	0	0	0	5	1	1	0	2	2	3	3	2	0	0	0	1	0	2	3	3	1	0	1	0	3	2	2	3	3	4	5	5	5	2	1	4	3	10	8
29	1	1	1	2	2	2	1	1	0	1	0	0	0	5	2	3	3	2	2	1	2	2	0	0	2	2	0	1	3	2	0	2	3	1	1	4	2	2	5	5	5	5	5	2	1	6	3	12	8
26	1	1	1	2	2	7	1	1	0	1	1	0	0	5	2	1	2	2	1	2	0	3	3	1	0	2	2	2	3	3	3	1	3	0	2	4	3	0	5	5	5	4	5	1	3	7	4	15	9
28	1	1	1	2	1	14	1	1	0	1	0	0	0	5	1	1	4	2	2	3	3	2	0	0	0	1	0	2	3	3	1	0	1	0	3	2	2	3	3	4	5	5	5	2	1	4	3	10	8
29	1	1	1	2	2	2	1	1	0	1	0	0	0	5	2	3	1	2	2	1	2	2	0	0	2	2	0	1	3	2	0	2	3	1	1	4	2	2	5	5	5	5	5	2	1	6	3	12	8
26	1	1	1	2	2	7	1	1	0	1	1	0	0	5	2	1	0	2	1	2	0	3	3	1	0	2	2	2	3	3	3	1	3	0	2	4	3	0	5	5	5	4	5	1	3	7	4	15	9
28	1	1	1	2	1	14	1	1	0	1	0	0	0	5	1	1	3	2	2	3	3	2	0	0	0	1	0	2	3	3	1	0	1	0	3	2	2	3	3	4	5	5	5	2	1	4	3	10	8
29	1	1	1	2	2	2	1	1	0	1	0	0	0	5	2	3	4	2	2	1	2	2	0	0	2	2	0	1	3	2	0	2	3	1	1	4	2	2	5	5	5	5	5	2	1	6	3	12	8
26	1	1	1	2	2	7	1	1	0	1	1	0	0	5	2	1	2	3	1	2	0	3	3	1	0	2	2	2	3	3	3	1	3	0	2	4	3	0	5	5	5	4	5	1	3	7	4	15	9
28	1	1	1	2	1	14	1	1	0	1	0	0	0	5	1	1	2	3	2	3	3	2	0	0	0	1	0	2	3	3	1	0	1	0	3	2	2	3	3	4	5	5	5	2	1	4	3	10	8
33	1	1	4	3	1	10	1	1	0	1	0	0	0	5	1	1	3	3	1	2	0	3	1	0	0	0	1	1	2	3	0	0	2	1	2	1	2	0	2	2	3	4	3	1	2	3	3	9	5
33	1	1	4	3	1	10	1	1	0	1	0	0	0	5	1	1	1	3	1	2	0	3	1	0	0	0	1	1	2	3	0	0	2	1	2	1	2	0	2	2	3	4	3	1	2	3	3	9	5
33	1	1	4	3	1	10	1	1	0	1	0	0	0	5	1	1	1	3	1	2	0	3	1	0	0	0	1	1	2	3	0	0	2	1	2	1	2	0	2	2	3	4	3	1	2	3	3	9	5
33	1	1	4	3	1	10	1	1	0	1	0	0	0	5	1	1	2	3	1	2	0	3	1	0	0	0	1	1	2	3	0	0	2	1	2	1	2	0	2	2	3	4	3	1	2	3	3	9	5
33	1	1	4	3	1	10	1	1	0	1	0	0	0	5	1	1	3	3	1	2	0	3	1	0	0	0	1	1	2	3	0	0	2	1	2	1	2	0	2	2	3	4	3	1	2	3	3	9	5
33	1	1	4	3	1	10	1	1	0	1	0	0	0	5	1	1	4	3	1	2	0	3	1	0	0	0	1	1	2	3	0	0	2	1	2	1	2	0	2	2	3	4	3	1	2	3	3	9	5
33	1	1	4	3	1	10	1	1	0	1	0	0	0	5	1	1	3	1	1	2	0	3	1	0	0	0	1	1	2	3	0	0	2	1	2	1	2	0	2	2	3	4	3	1	2	3	3	9	5
33	1	1	4	3	1	10	1	1	0	1	0	0	0	5	1	1	3	2	1	2	0	3	1	0	0	0	1	1	2	3	0	0	2	1	2	1	2	0	2	2	3	4	3	1	2	3	3	9	5
29	1	1	3	2	2	8	2	1	0	1	0	0	0	5	1	3	0	1	1	2	3	3	3	3	0	0	1	2	3	3	0	0	2	1	2	1	2	0	4	4	4	5	4	1	3	3	4	11	11
29	1	1	3	2	2	8	2	1	0	1	0	0	0	5	1	3	2	2	1	2	3	3	3	3	0	0	1	2	3	3	0	0	2	1	2	1	2	0	4	4	4	5	4	1	3	3	4	11	11
29	1	1	3	2	2	8	2	1	0	1	0	0	0	5	1	3	4	1	1	2	3	3	3	3	0	0	1	2	3	3	0	0	2	1	2	1	2	0	4	4	4	5	4	1	3	3	4	11	11
29	1	1	3	2	2	8	2	1	0	1	0	0	0	5	1	3	3	2	1	2	3	3	3	3	0	0	1	2	3	3	0	0	2	1	2	1	2	0	4	4	4	5	4	1	3	3	4	11	11
29	1	1	3	2	2	8	2	1	0	1	0	0	0	5	1	3	3	1	1	2	3	3	3	3	0	0	1	2	3	3	0	0	2	1	2	1	2	0	4	4	4	5	4	1	3	3	4	11	11
29	1	1	3	2	2	8	2	1	0	1	0	0	0	5	1	3	2	2	1	2	3	3	3	3	0	0	1	2	3	3	0	0	2	1	2	1	2	0	4	4	4	5	4	1	3	3	4	11	11
29	1	1	3	2	2	8	2	1	0	1	0	0	0	5	1	3	4	4	1	2	3	3	3	3	0	0	1	2	3	3	0	0	2	1	2	1	2	0	4	4	4	5	4	1	3	3	4	11	11
29	1	1	3	2	2	8	2	1	0	1	0	0	0	5	1	3	1	2	1	2	3	3	3	3	0	0	1	2	3	3	0	0	2	1	2	1	2	0	4	4	4	5	4	1	3	3	4	11	11
25	1	1	1	2	2	5	2	1	0	1	0	0	1	2	2	1	0	1	1	2	3	0	3	0	1	0	0	0	3	2	1	0	3	0	2	1	4	3	3	1	1	1	1	2	3	5	5	9	4
25	1	1	1	2	2	5	2	1	0	1	0	0	1	2	2	1	3	2	1	2	3	0	3	0	1	0	0	0	3	2	1	0	3	0	2	1	4	3	3	1	1	1	1	2	3	5	5	9	4
25	1	1	1	2	2	5	2	1	0	1	0	0	1	2	2	1	4	1	1	2	3	0	3	0	1	0	0	0	3	2	1	0	3	0	2	1	4	3	3	1	1	1	1	2	3	5	5	9	4
25	1	1	1	2	2	5	2	1	0	1	0	0	1	2	2	1	2	2	1	2	3	0	3	0	1	0	0	0	3	2	1	0	3	0	2	1	4	3	3	1	1	1	1	2	3	5	5	9	4
25	1	1	1	2	2	5	2	1	0	1	0	0	1	2	2	1	2	1	1	2	3	0	3	0	1	0	0	0	3	2	1	0	3	0	2	1	4	3	3	1	1	1	1	2	3	5	5	9	4
25	1	1	1	2	2	5	2	1	0	1	0	0	1	2	2	1	3	2	1	2	3	0	3	0	1	0	0	0	3	2	1	0	3	0	2	1	4	3	3	1	1	1	1	2	3	5	5	9	4
25	1	1	1	2	2	5	2	1	0	1	0	0	1	2	2	1	1	1	1	2	3	0	3	0	1	0	0	0	3	2	1	0	3	0	2	1	4	3	3	1	1	1	1	2	3	5	5	9	4
25	1	1	1	2	2	5	2	1	0	1	0	0	1	2	2	3	3	3	1	2	3	0	3	0	1	0	0	0	3	2	1	0	3	0	2	1	4	3	3	1	1	1	1	2	3	5	5	9	4
28	1	1	1	3	1	0.2	2	0	1	1	0	0	1	2	2	1	2	1	3	1	1	3	0	0	0	0	0	0	3	3	0	0	2	0	0	4	3	0	3	4	2	4	4	2	3	7	5	8	7
28	1	1	1	3	1	0.2	2	0	1	1	0	0	1	2	2	1	3	1	3	1	1	3	0	0	0	0	0	0	3	3	0	0	2	0	0	4	3	0	3	4	2	4	4	2	3	7	5	8	7
28	1	1	1	3	1	0.2	2	0	1	1	0	0	0	2	2	1	4	1	3	1	1	3	0	0	0	0	0	0	3	3	0	0	2	0	0	4	3	0	3	4	2	4	4	2	3	7	5	8	7
28	1	1	1	3	1	0.2	2	0	1	1	0	0	0	2	2	1	3	1	3	1	1	3	0	0	0	0	0	0	3	3	0	0	2	0	0	4	3	0	3	4	2	4	4	2	3	7	5	8	7
28	1	1	1	3	1	0.2	2	0	1	1	0	0	0	2	2	4	4	4	3	1	1	3	0	0	0	0	0	0	3	3	0	0	2	0	0	4	3	0	3	4	2	4	4	2	3	7	5	8	7
28	1	1	1	3	1	0.2	2	0	1	1	0	0	0	2	2	1	0	1	3	1	1	3	0	0	0	0	0	0	3	3	0	0	2	0	0	4	3	0	3	4	2	4	4	2	3	7	5	8	7
28	1	1	1	3	1	0.2	2	0	1	1	0	0	0	2	2	3	3	3	3	1	1	3	0	0	0	0	0	0	3	3	0	0	2	0	0	4	3	0	3	4	2	4	4	2	3	7	5	8	7
28	1	1	1	3	1	0.2	2	0	1	1	0	0	0	2	2	1	1	1	3	1	1	3	0	0	0	0	0	0	3	3	0	0	2	0	0	4	3	0	3	4	2	4	4	2	3	7	5	8	7
37	2	1	2	1	1	10	1	1	0	1	0	0	1	5	4	2	1	1	2	2	2	2	3	2	0	0	0	2	3	3	1	0	1	1	2	3	2	1	5	5	5	5	5	4	5	5	9	11	8
43	2	1	4	1	2	4	1	1	0	0	0	0	0	5	1	3	2	3	2	0	2	3	0	1	0	0	0	0	2	2	1	0	0	0	2	1	3	0	3	4	4	5	4	3	3	4	6	5	8
37	2	1	2	1	1	10	1	1	0	1	0	0	1	5	4	4	3	1	2	2	2	2	3	2	0	0	0	2	3	3	1	0	1	1	2	3	2	1	5	5	5	5	5	4	5	5	9	11	8
43	2	1	4	1	2	4	1	1	0	0	0	0	0	5	1	3	4	3	2	0	2	3	0	1	0	0	0	0	2	2	1	0	0	0	2	1	3	0	3	4	4	5	4	3	3	4	6	5	8
37	2	1	2	1	1	10	1	1	0	1	0	0	1	5	4	0	3	1	2	2	2	2	3	2	0	0	0	2	3	3	1	0	1	1	2	3	2	1	5	5	5	5	5	4	5	5	9	11	8
43	2	1	4	1	2	4	1	1	0	1	0	0	0	5	1	0	3	3	2	0	2	3	0	1	0	0	0	0	2	2	1	0	0	0	2	1	3	0	3	4	4	5	4	3	3	4	6	5	8
37	2	1	2	1	1	10	1	1	0	1	0	0	1	5	4	0	0	1	2	2	2	2	3	2	0	0	0	2	3	3	1	0	1	1	2	3	2	1	5	5	5	5	5	4	5	5	9	11	8
43	2	1	4	1	2	4	1	1	0	1	0	0	0	5	1	0	2	3	2	0	2	3	0	1	0	0	0	0	2	2	1	0	0	0	2	1	3	0	3	4	4	5	4	3	3	4	6	5	8
37	2	1	2	1	1	10	1	1	0	1	0	0	1	5	4	0	3	1	2	2	2	2	3	2	0	0	0	2	3	3	1	0	1	1	2	3	2	1	5	5	5	5	5	4	5	5	9	11	8
43	2	1	4	1	2	4	1	1	0	1	0	0	0	5	1	3	2	3	2	0	2	3	0	1	0	0	0	0	2	2	1	0	0	0	2	1	3	0	3	4	4	5	4	3	3	4	6	5	8
37	2	1	2	1	1	10	1	1	0	1	0	0	1	5	4	2	4	3	2	2	2	2	3	2	0	0	0	2	3	3	1	0	1	1	2	3	2	1	5	5	5	5	5	4	5	5	9	11	8
43	2	1	4	1	2	4	1	1	0	0	0	0	0	5	1	4	1	3	2	0	2	3	0	1	0	0	0	0	2	2	1	0	0	0	2	1	3	0	3	4	4	5	4	3	3	4	6	5	8
37	2	1	2	1	1	10	1	1	0	1	0	0	1	5	4	1	0	3	2	2	2	2	3	2	0	0	0	2	3	3	1	0	1	1	2	3	2	1	5	5	5	5	5	4	5	5	9	11	8
43	2	1	4	1	2	4	1	1	0	0	0	0	0	5	1	0	3	3	2	0	2	3	0	1	0	0	0	0	2	2	1	0	0	0	2	1	3	0	3	4	4	5	4	3	3	4	6	5	8
37	2	1	2	1	1	10	1	1	0	1	0	0	1	5	4	3	4	3	2	2	2	2	3	2	0	0	0	2	3	3	1	0	1	1	2	3	2	1	5	5	5	5	5	4	5	5	9	11	8
43	2	1	4	1	2	4	1	1	0	0	0	0	0	5	1	4	2	3	2	0	2	3	0	1	0	0	0	0	2	2	1	0	0	0	2	1	3	0	3	4	4	5	4	3	3	4	6	5	8
43	2	1	2	1	1	16	2	1	0	0	0	0	0	5	1	2	2	3	3	2	2	3	0	0	3	0	0	0	2	2	0	0	3	0	1	4	3	0	4	4	5	5	5	4	2	7	6	7	8
41	2	1	2	1	2	5	2	1	0	1	0	0	0	2	2	2	3	3	3	2	2	3	3	2	0	0	0	0	2	2	0	2	2	2	1	4	2	1	5	5	4	5	4	3	4	6	7	10	10
43	2	1	2	1	1	16	2	1	0	1	0	0	0	5	1	3	1	2	3	2	2	3	0	0	3	0	0	0	2	2	0	0	3	0	1	4	3	0	4	4	5	5	5	4	2	7	6	7	8
41	2	1	2	1	2	5	2	1	0	1	0	0	0	2	2	1	1	2	3	2	2	3	3	2	0	0	0	0	2	2	0	2	2	2	1	4	2	1	5	5	4	5	4	3	4	6	7	10	10
43	2	1	2	1	1	16	2	1	0	1	0	0	1	5	1	1	2	2	3	2	2	3	0	0	3	0	0	0	2	2	0	0	3	0	1	4	3	0	4	4	5	5	5	4	2	7	6	7	8
41	2	1	2	1	2	5	2	1	0	1	0	0	1	2	2	2	3	2	3	2	2	3	3	2	0	0	0	0	2	2	0	2	2	2	1	4	2	1	5	5	4	5	4	3	4	6	7	10	10
43	2	1	2	1	1	16	2	1	0	1	0	0	1	5	1	3	4	2	3	2	2	3	0	0	3	0	0	0	2	2	0	0	3	0	1	4	3	0	4	4	5	5	5	4	2	7	6	7	8
41	2	1	2	1	2	5	2	1	0	1	0	0	1	2	2	4	3	2	3	2	2	3	3	2	0	0	0	0	2	2	0	2	2	2	1	4	2	1	5	5	4	5	4	3	4	6	7	10	10
43	2	1	2	1	1	16	2	1	0	1	0	0	1	5	1	3	0	2	3	2	2	3	0	0	3	0	0	0	2	2	0	0	3	0	1	4	3	0	4	4	5	5	5	4	2	7	6	7	8
41	2	1	2	1	2	5	2	1	0	0	0	0	1	2	2	2	0	2	3	2	2	3	3	2	0	0	0	0	2	2	0	2	2	2	1	4	2	1	5	5	4	5	4	3	4	6	7	10	10
43	2	1	2	1	1	16	2	1	0	0	0	0	1	5	1	4	2	3	3	2	2	3	0	0	3	0	0	0	2	2	0	0	3	0	1	4	3	0	4	4	5	5	5	4	2	7	6	7	8
41	2	1	2	1	2	5	2	1	0	0	0	0	1	2	2	1	1	3	3	2	2	3	3	2	0	0	0	0	2	2	0	2	2	2	1	4	2	1	5	5	4	5	4	3	4	6	7	10	10
43	2	1	2	1	1	16	2	1	0	1	0	0	1	5	1	0	3	3	3	2	2	3	0	0	3	0	0	0	2	2	0	0	3	0	1	4	3	0	4	4	5	5	5	4	2	7	6	7	8
41	2	1	2	1	2	5	2	1	0	1	0	0	1	2	2	3	0	3	3	2	2	3	3	2	0	0	0	0	2	2	0	2	2	2	1	4	2	1	5	5	4	5	4	3	4	6	7	10	10
43	2	1	2	1	1	16	2	1	0	1	0	0	1	5	1	4	4	3	3	2	2	3	0	0	3	0	0	0	2	2	0	0	3	0	1	4	3	0	4	4	5	5	5	4	2	7	6	7	8
41	2	1	2	1	2	5	2	1	0	1	0	0	0	2	2	2	2	3	3	2	2	3	3	2	0	0	0	0	2	2	0	2	2	2	1	4	2	1	5	5	4	5	4	3	4	6	7	10	10
48	2	1	2	4	1	20	2	1	0	1	0	1	0	5	1	2	1	3	2	2	2	0	0	1	0	0	0	1	0	0	0	2	3	2	2	2	3	1	3	4	3	4	5	3	4	5	7	8	5
48	2	1	2	4	1	20	2	1	0	1	0	1	0	5	1	3	1	3	2	2	2	0	0	1	0	0	0	1	0	0	0	2	3	2	2	2	3	1	3	4	3	4	5	3	4	5	7	8	5
48	2	1	2	4	1	20	2	1	0	1	0	1	0	5	1	1	0	1	2	2	2	0	0	1	0	0	0	1	0	0	0	2	3	2	2	2	3	1	3	4	3	4	5	3	4	5	7	8	5
48	2	1	2	4	1	20	2	1	0	1	0	1	0	5	1	1	0	2	2	2	2	0	0	1	0	0	0	1	0	0	0	2	3	2	2	2	3	1	3	4	3	4	5	3	4	5	7	8	5
48	2	1	2	4	1	20	2	1	0	1	0	1	0	5	1	2	3	1	2	2	2	0	0	1	0	0	0	1	0	0	0	2	3	2	2	2	3	1	3	4	3	4	5	3	4	5	7	8	5
48	2	1	2	4	1	20	2	1	0	1	0	1	0	5	1	3	2	2	2	2	2	0	0	1	0	0	0	1	0	0	0	2	3	2	2	2	3	1	3	4	3	4	5	3	4	5	7	8	5
48	2	1	2	4	1	20	2	1	0	0	0	1	0	5	1	4	4	1	2	2	2	0	0	1	0	0	0	1	0	0	0	2	3	2	2	2	3	1	3	4	3	4	5	3	4	5	7	8	5
48	2	1	2	4	1	20	2	1	0	0	0	1	0	5	1	3	1	2	2	2	2	0	0	1	0	0	0	1	0	0	0	2	3	2	2	2	3	1	3	4	3	4	5	3	4	5	7	8	5
44	2	1	1	2	2	14	1	1	0	1	1	1	0	2	1	0	0	1	0	0	0	0	0	0	0	0	0	0	0	0	0	0	0	0	0	0	0	0	3	3	3	3	3	1	1	0	2	0	0
44	2	1	1	2	2	14	1	1	0	1	1	1	0	2	1	0	3	2	0	0	0	0	0	0	0	0	0	0	0	0	0	0	0	0	0	0	0	0	3	3	3	3	3	1	1	0	2	0	0
44	2	1	1	2	2	14	1	1	0	1	1	1	0	2	1	2	4	1	0	0	0	0	0	0	0	0	0	0	0	0	0	0	0	0	0	0	0	0	3	3	3	3	3	1	1	0	2	0	0
44	2	1	1	2	2	14	1	1	0	1	1	1	1	2	1	1	2	2	0	0	0	0	0	0	0	0	0	0	0	0	0	0	0	0	0	0	0	0	3	3	3	3	3	1	1	0	2	0	0
39	2	1	1	2	2	14	1	1	0	1	1	1	1	2	1	3	2	1	0	0	0	0	0	0	0	0	0	0	0	0	0	0	0	0	0	0	0	0	3	3	3	3	3	1	1	0	2	0	0
44	2	1	1	2	2	14	1	1	0	1	1	1	1	2	1	0	3	2	0	0	0	0	0	0	0	0	0	0	0	0	0	0	0	0	0	0	0	0	3	3	3	3	3	1	1	0	2	0	0
39	2	1	1	2	2	14	1	1	0	1	1	1	1	2	1	4	1	1	0	0	0	0	0	0	0	0	0	0	0	0	0	0	0	0	0	0	0	0	3	3	3	3	3	1	1	0	2	0	0
44	2	1	1	2	2	14	1	1	0	1	1	1	1	2	1	2	1	2	0	0	0	0	0	0	0	0	0	0	0	0	0	0	0	0	0	0	0	0	3	3	3	3	3	1	1	0	2	0	0
39	2	1	2	3	2	12	1	1	0	1	0	0	1	2	1	1	2	1	0	0	0	0	0	0	0	0	0	0	0	0	0	0	0	0	1	1	1	1	1	1	1	1	1	1	1	2	2	0	0
39	2	1	2	3	2	12	1	1	0	1	0	0	1	2	1	1	3	2	0	0	0	0	0	0	0	0	0	0	0	0	0	0	0	0	1	1	1	1	1	1	1	1	1	1	1	2	2	0	0
44	2	1	2	3	2	12	1	1	0	1	0	0	1	2	1	0	4	1	0	0	0	0	0	0	0	0	0	0	0	0	0	0	0	0	1	1	1	1	1	1	1	1	1	1	1	2	2	0	0
39	2	1	2	3	2	12	1	1	0	1	0	0	1	2	1	0	3	1	0	0	0	0	0	0	0	0	0	0	0	0	0	0	0	0	1	1	1	1	1	1	1	1	1	1	1	2	2	0	0
39	2	1	2	3	2	12	1	1	0	1	0	0	1	2	1	3	3	1	0	0	0	0	0	0	0	0	0	0	0	0	0	0	0	0	1	1	1	1	1	1	1	1	1	1	1	2	2	0	0
44	2	1	2	3	2	12	1	1	0	1	0	0	1	2	1	2	2	1	0	0	0	0	0	0	0	0	0	0	0	0	0	0	0	0	1	1	1	1	1	1	1	1	1	1	1	2	2	0	0
39	2	1	2	3	2	12	1	1	0	1	0	0	1	2	1	4	4	1	0	0	0	0	0	0	0	0	0	0	0	0	0	0	0	0	1	1	1	1	1	1	1	1	1	1	1	2	2	0	0
39	2	1	2	3	2	12	1	1	0	1	0	0	1	2	1	1	1	1	0	0	0	0	0	0	0	0	0	0	0	0	0	0	0	0	1	1	1	1	1	1	1	1	1	1	1	2	2	0	0
39	2	1	2	3	1	16	2	0	0	0	0	1	0	1	1	0	0	1	0	0	0	0	0	0	0	0	0	0	0	0	0	0	0	0	0	0	0	0	1	1	1	1	1	1	1	0	2	0	0
39	2	1	2	3	1	16	2	0	0	1	0	1	0	1	1	3	3	1	0	0	0	0	0	0	0	0	0	0	0	0	0	0	0	0	0	0	0	0	1	1	1	1	1	1	1	0	2	0	0
39	2	1	2	3	1	16	2	0	0	1	0	1	0	1	1	4	4	1	0	0	0	0	0	0	0	0	0	0	0	0	0	0	0	0	0	0	0	0	1	1	1	1	1	1	1	0	2	0	0
39	2	1	2	3	1	16	2	0	0	1	0	1	0	1	1	2	2	1	0	0	0	0	0	0	0	0	0	0	0	0	0	0	0	0	0	0	0	0	1	1	1	1	1	1	1	0	2	0	0
39	2	1	2	3	1	16	2	0	0	1	0	1	0	1	1	2	2	1	0	0	0	0	0	0	0	0	0	0	0	0	0	0	0	0	0	0	0	0	1	1	1	1	1	1	1	0	2	0	0
45	2	1	2	3	1	16	2	0	0	1	0	1	0	1	1	3	3	1	0	0	0	0	0	0	0	0	0	0	0	0	0	0	0	0	0	0	0	0	1	1	1	1	1	1	1	0	2	0	0
39	2	1	2	3	1	16	2	0	0	1	0	1	0	1	1	1	1	1	0	0	0	0	0	0	0	0	0	0	0	0	0	0	0	0	0	0	0	0	1	1	1	1	1	1	1	0	2	0	0
39	2	1	2	3	1	16	2	0	0	1	0	1	0	1	1	1	1	1	0	0	0	0	0	0	0	0	0	0	0	0	0	0	0	0	0	0	0	0	1	1	1	1	1	1	1	0	2	0	0
45	2	1	2	3	1	25	2	1	0	0	1	0	0	5	1	2	2	1	1	3	2	3	2	0	2	3	3	3	3	3	0	0	3	1	2	4	3	0	4	4	4	5	4	2	1	7	3	13	12
45	2	1	2	3	1	25	2	1	0	1	1	0	0	5	1	3	3	1	1	3	2	3	2	0	2	3	3	3	3	3	0	0	3	1	2	4	3	0	4	4	4	5	4	2	1	7	3	13	12
39	2	1	2	3	1	25	2	1	0	1	1	0	0	5	1	4	4	1	1	3	2	3	2	0	2	3	3	3	3	3	0	0	3	1	2	4	3	0	4	4	4	5	4	2	1	7	3	13	12
40	2	1	2	3	1	25	2	1	0	1	1	0	0	5	1	3	3	1	1	3	2	3	2	0	2	3	3	3	3	3	0	0	3	1	2	4	3	0	4	4	4	5	4	2	1	7	3	13	12
45	2	1	2	3	1	25	2	1	0	1	1	0	0	5	1	0	0	1	1	3	2	3	2	0	2	3	3	3	3	3	0	0	3	1	2	4	3	0	4	4	4	5	4	2	1	7	3	13	12
45	2	1	2	3	1	25	2	1	0	0	1	0	0	5	1	0	0	1	1	3	2	3	2	0	2	3	3	3	3	3	0	0	3	1	2	4	3	0	4	4	4	5	4	2	1	7	3	13	12
45	2	1	2	3	1	25	2	1	0	1	1	0	0	5	1	0	2	1	1	3	2	3	2	0	2	3	3	3	3	3	0	0	3	1	2	4	3	0	4	4	4	5	4	2	1	7	3	13	12
45	2	1	2	3	1	25	2	1	0	1	1	0	0	5	1	0	1	1	1	3	2	3	2	0	2	3	3	3	3	3	0	0	3	1	2	4	3	0	4	4	4	5	4	2	1	7	3	13	12
40	2	1	1	1	2	20	1	1	1	1	0	1	0	5	5	2	3	1	2	1	3	3	1	1	0	0	1	3	3	0	1	3	0	0	2	1	2	0	4	4	5	5	5	4	5	3	9	10	10
40	2	1	1	1	2	20	1	1	1	1	0	1	0	5	5	2	0	1	2	1	3	3	1	1	0	0	1	3	3	0	1	3	0	0	2	1	2	0	4	4	5	5	5	4	5	3	9	10	10
40	2	1	1	1	2	20	1	1	1	1	0	1	0	5	5	2	4	1	2	1	3	3	1	1	0	0	1	3	3	0	1	3	0	0	2	1	2	0	4	4	5	5	5	4	5	3	9	10	10
40	2	1	1	1	2	20	1	1	1	1	0	1	0	5	5	2	2	1	2	1	3	3	1	1	0	0	1	3	3	0	1	3	0	0	2	1	2	0	4	4	5	5	5	4	5	3	9	10	10
45	2	1	1	1	2	20	1	1	1	1	0	1	0	5	5	2	1	1	2	1	3	3	1	1	0	0	1	3	3	0	1	3	0	0	2	1	2	0	4	4	5	5	5	4	5	3	9	10	10
40	2	1	1	1	2	20	1	1	1	1	0	1	0	5	5	2	1	1	2	1	3	3	1	1	0	0	1	3	3	0	1	3	0	0	2	1	2	0	4	4	5	5	5	4	5	3	9	10	10
40	2	1	1	1	2	20	1	1	1	1	0	1	0	5	5	2	0	1	2	1	3	3	1	1	0	0	1	3	3	0	1	3	0	0	2	1	2	0	4	4	5	5	5	4	5	3	9	10	10
40	2	1	1	1	2	20	1	1	1	1	0	1	0	5	5	2	0	1	2	1	3	3	1	1	0	0	1	3	3	0	1	3	0	0	2	1	2	0	4	4	5	5	5	4	5	3	9	10	10
44	2	1	2	1	2	5	2	1	0	1	0	0	0	5	1	2	3	1	2	3	3	3	2	2	1	1	0	3	2	2	0	1	0	0	2	1	3	2	4	4	5	5	4	2	4	4	6	8	11
44	2	1	2	1	2	5	2	1	0	1	0	0	0	5	1	2	2	1	2	3	3	3	2	2	1	1	0	3	2	2	0	1	0	0	2	1	3	2	4	4	5	5	4	2	4	4	6	8	11
44	2	1	2	1	2	5	2	1	0	1	0	0	0	5	1	2	4	1	2	3	3	3	2	2	1	1	0	3	2	2	0	1	0	0	2	1	3	2	4	4	5	5	4	2	4	4	6	8	11
44	2	1	2	1	2	5	2	1	0	1	0	0	0	5	1	2	1	1	2	3	3	3	2	2	1	1	0	3	2	2	0	1	0	0	2	1	3	2	4	4	5	5	4	2	4	4	6	8	11
44	2	1	2	1	2	5	2	1	0	1	0	0	0	5	1	2	0	1	2	3	3	3	2	2	1	1	0	3	2	2	0	1	0	0	2	1	3	2	4	4	5	5	4	2	4	4	6	8	11
44	2	1	2	1	2	5	2	1	0	1	0	0	0	5	1	2	3	1	2	3	3	3	2	2	1	1	0	3	2	2	0	1	0	0	2	1	3	2	4	4	5	5	4	2	4	4	6	8	11
44	2	1	2	1	2	5	2	1	0	1	0	0	0	5	1	2	4	2	2	3	3	3	2	2	1	1	0	3	2	2	0	1	0	0	2	1	3	2	4	4	5	5	4	2	4	4	6	8	11
44	2	1	2	1	2	5	2	1	0	1	0	0	0	5	1	2	2	2	2	3	3	3	2	2	1	1	0	3	2	2	0	1	0	0	2	1	3	2	4	4	5	5	4	2	4	4	6	8	11
40	2	1	1	2	1	1	3	1	0	0	0	0	0	4	1	1	2	2	3	2	3	3	3	0	0	0	0	1	3	3	0	2	3	3	1	3	1	0	5	3	4	5	4	4	3	4	7	15	9
45	2	1	2	2	1	5	2	1	0	1	0	0	0	5	1	3	3	2	0	2	3	3	0	0	0	0	1	0	3	3	2	0	2	0	2	3	2	0	1	2	3	4	1	3	4	5	7	10	7
40	2	1	1	2	1	1	3	1	0	0	0	0	0	4	1	1	1	2	3	2	3	3	3	0	0	0	0	1	3	3	0	2	3	3	1	3	1	0	5	3	4	5	4	4	3	4	7	15	9
45	2	1	2	2	1	5	2	1	0	1	0	0	0	5	1	3	1	2	0	2	3	3	0	0	0	0	1	0	3	3	2	0	2	0	2	3	2	0	1	2	3	4	1	3	4	5	7	10	7
40	2	1	1	2	1	1	3	1	0	1	0	0	0	4	1	1	2	2	3	2	3	3	3	0	0	0	0	1	3	3	0	2	3	3	1	3	1	0	5	3	4	5	4	4	3	4	7	15	9
45	2	1	2	2	1	5	2	1	0	1	0	0	0	5	1	3	3	2	0	2	3	3	0	0	0	0	1	0	3	3	2	0	2	0	2	3	2	0	1	2	3	4	1	3	4	5	7	10	7
40	2	1	1	2	1	1	3	1	0	1	0	0	1	4	1	4	4	4	3	2	3	3	3	0	0	0	0	1	3	3	0	2	3	3	1	3	1	0	5	3	4	5	4	4	3	4	7	15	9
45	2	1	2	2	1	5	2	1	0	1	0	0	1	5	1	3	3	1	0	2	3	3	0	0	0	0	1	0	3	3	2	0	2	0	2	3	2	0	1	2	3	4	1	3	4	5	7	10	7
40	2	1	1	2	1	1	3	1	0	0	0	0	1	4	1	1	0	1	3	2	3	3	3	0	0	0	0	1	3	3	0	2	3	3	1	3	1	0	5	3	4	5	4	4	3	4	7	15	9
45	2	1	2	2	1	5	2	1	0	1	0	0	1	5	1	3	0	1	0	2	3	3	0	0	0	0	1	0	3	3	2	0	2	0	2	3	2	0	1	2	3	4	1	3	4	5	7	10	7
40	2	1	1	2	1	1	3	1	0	0	0	0	0	4	1	1	0	4	3	2	3	3	3	0	0	0	0	1	3	3	0	2	3	3	1	3	1	0	5	3	4	5	4	4	3	4	7	15	9
45	2	1	2	2	1	5	2	1	0	1	0	0	0	5	1	3	0	4	0	2	3	3	0	0	0	0	1	0	3	3	2	0	2	0	2	3	2	0	1	2	3	4	1	3	4	5	7	10	7
40	2	1	1	2	1	1	3	1	0	0	0	0	0	4	1	1	0	4	3	2	3	3	3	0	0	0	0	1	3	3	0	2	3	3	1	3	1	0	5	3	4	5	4	4	3	4	7	15	9
45	2	1	2	2	1	5	2	1	0	1	0	0	0	5	1	3	3	4	0	2	3	3	0	0	0	0	1	0	3	3	2	0	2	0	2	3	2	0	1	2	3	4	1	3	4	5	7	10	7
40	2	1	1	2	1	1	3	1	0	0	0	0	0	4	1	1	2	4	3	2	3	3	3	0	0	0	0	1	3	3	0	2	3	3	1	3	1	0	5	3	4	5	4	4	3	4	7	15	9
45	2	1	2	2	1	5	2	1	0	1	0	0	0	5	1	3	4	3	0	2	3	3	0	0	0	0	1	0	3	3	2	0	2	0	2	3	2	0	1	2	3	4	1	3	4	5	7	10	7
36	2	1	2	2	2	10	3	1	0	1	0	0	0	5	1	3	1	3	0	3	0	3	3	0	0	3	0	0	1	3	0	0	1	2	2	4	3	0	3	3	3	4	3	2	1	7	3	7	6
36	2	1	2	2	2	10	3	1	0	1	0	0	0	5	1	3	0	3	0	3	0	3	3	0	0	3	0	0	1	3	0	0	1	2	2	4	3	0	3	3	3	4	3	2	1	7	3	7	6
36	2	1	2	2	2	10	3	1	0	1	0	0	0	5	1	3	3	3	0	3	0	3	3	0	0	3	0	0	1	3	0	0	1	2	2	4	3	0	3	3	3	4	3	2	1	7	3	7	6
36	2	1	2	2	2	10	3	1	0	1	0	0	0	5	1	3	4	2	0	3	0	3	3	0	0	3	0	0	1	3	0	0	1	2	2	4	3	0	3	3	3	4	3	2	1	7	3	7	6
36	2	1	2	2	2	10	3	1	0	1	0	0	0	5	1	3	2	2	0	3	0	3	3	0	0	3	0	0	1	3	0	0	1	2	2	4	3	0	3	3	3	4	3	2	1	7	3	7	6
36	2	1	2	2	2	10	3	1	0	1	0	0	0	5	1	3	2	2	0	3	0	3	3	0	0	3	0	0	1	3	0	0	1	2	2	4	3	0	3	3	3	4	3	2	1	7	3	7	6
36	2	1	2	2	2	10	3	1	0	1	0	0	0	5	1	3	3	2	0	3	0	3	3	0	0	3	0	0	1	3	0	0	1	2	2	4	3	0	3	3	3	4	3	2	1	7	3	7	6
36	2	1	2	2	2	10	3	1	0	1	0	0	1	5	1	3	1	4	0	3	0	3	3	0	0	3	0	0	1	3	0	0	1	2	2	4	3	0	3	3	3	4	3	2	1	7	3	7	6
42	2	1	1	2	1	2	1	1	1	1	0	0	1	5	2	2	1	4	2	1	0	3	0	0	1	0	1	1	2	2	0	1	2	2	2	3	2	0	4	4	4	4	4	3	2	5	5	10	6
42	2	1	1	2	1	2	1	1	1	0	0	0	1	5	2	2	2	2	2	1	0	3	0	0	1	0	1	1	2	2	0	1	2	2	2	3	2	0	4	4	4	4	4	3	2	5	5	10	6
42	2	1	1	2	1	2	1	1	1	1	0	0	1	5	2	2	3	2	2	1	0	3	0	0	1	0	1	1	2	2	0	1	2	2	2	3	2	0	4	4	4	4	4	3	2	5	5	10	6
42	2	1	1	2	1	2	1	1	1	1	0	0	0	5	2	2	4	2	2	1	0	3	0	0	1	0	1	1	2	2	0	1	2	2	2	3	2	0	4	4	4	4	4	3	2	5	5	10	6
42	2	1	1	2	1	2	1	1	1	1	0	0	0	5	2	2	3	0	2	1	0	3	0	0	1	0	1	1	2	2	0	1	2	2	2	3	2	0	4	4	4	4	4	3	2	5	5	10	6
42	2	1	1	2	1	2	1	1	1	1	0	0	1	5	2	2	3	0	2	1	0	3	0	0	1	0	1	1	2	2	0	1	2	2	2	3	2	0	4	4	4	4	4	3	2	5	5	10	6
42	2	1	1	2	1	2	1	1	1	1	0	0	1	5	2	2	0	0	2	1	0	3	0	0	1	0	1	1	2	2	0	1	2	2	2	3	2	0	4	4	4	4	4	3	2	5	5	10	6
42	2	1	1	2	1	2	1	1	1	1	0	0	1	5	2	2	2	0	2	1	0	3	0	0	1	0	1	1	2	2	0	1	2	2	2	3	2	0	4	4	4	4	4	3	2	5	5	10	6
41	2	1	2	1	2	18	2	1	1	1	0	0	0	5	2	3	2	0	1	2	3	3	2	0	2	2	0	0	2	2	0	0	1	2	2	3	2	1	4	4	4	5	4	3	2	5	5	7	9
41	2	1	2	1	2	18	2	1	1	1	0	0	0	5	2	3	2	3	1	2	3	3	2	0	2	2	0	0	2	2	0	0	1	2	2	3	2	1	4	4	4	5	4	3	2	5	5	7	9
41	2	1	2	1	2	18	2	1	1	1	0	0	0	5	2	3	3	3	1	2	3	3	2	0	2	2	0	0	2	2	0	0	1	2	2	3	2	1	4	4	4	5	4	3	2	5	5	7	9
41	2	1	2	1	2	18	2	1	1	1	0	0	0	5	2	3	1	3	1	2	3	3	2	0	2	2	0	0	2	2	0	0	1	2	2	3	2	1	4	4	4	5	4	3	2	5	5	7	9
41	2	1	2	1	2	18	2	1	1	1	0	0	0	5	2	3	1	2	1	2	3	3	2	0	2	2	0	0	2	2	0	0	1	2	2	3	2	1	4	4	4	5	4	3	2	5	5	7	9
41	2	1	2	1	2	18	2	1	1	1	0	0	0	5	2	3	2	2	1	2	3	3	2	0	2	2	0	0	2	2	0	0	1	2	2	3	2	1	4	4	4	5	4	3	2	5	5	7	9
41	2	1	2	1	2	18	2	1	1	1	0	0	0	5	2	3	3	2	1	2	3	3	2	0	2	2	0	0	2	2	0	0	1	2	2	3	2	1	4	4	4	5	4	3	2	5	5	7	9
41	2	1	2	1	2	18	2	1	1	1	0	0	0	5	2	3	4	2	1	2	3	3	2	0	2	2	0	0	2	2	0	0	1	2	2	3	2	1	4	4	4	5	4	3	2	5	5	7	9
20	1	2	1	2	2	1	1	1	0	0	0	1	0	2	2	0	3	1	1	3	3	3	2	0	0	2	1	1	3	3	1	0	3	1	2	4	2	0	4	4	4	5	4	5	2	6	7	12	10
20	1	2	1	2	2	1	1	1	0	0	0	1	0	2	2	3	0	1	1	3	3	3	2	0	0	2	1	1	3	3	1	0	3	1	2	4	2	0	4	4	4	5	4	5	2	6	7	12	10
20	1	2	1	2	2	1	1	1	0	0	0	1	0	2	2	2	4	2	1	3	3	3	2	0	0	2	1	1	3	3	1	0	3	1	2	4	2	0	4	4	4	5	4	5	2	6	7	12	10
20	1	2	1	2	2	1	1	1	0	0	0	1	0	2	2	4	2	2	1	3	3	3	2	0	0	2	1	1	3	3	1	0	3	1	2	4	2	0	4	4	4	5	4	5	2	6	7	12	10
20	1	2	1	2	2	1	1	1	0	0	0	1	0	2	2	1	1	2	1	3	3	3	2	0	0	2	1	1	3	3	1	0	3	1	2	4	2	0	4	4	4	5	4	5	2	6	7	12	10
20	1	2	1	2	2	1	1	1	0	0	0	1	0	2	2	0	1	2	1	3	3	3	2	0	0	2	1	1	3	3	1	0	3	1	2	4	2	0	4	4	4	5	4	5	2	6	7	12	10
20	1	2	1	2	2	1	1	1	0	0	0	1	0	2	2	3	0	2	1	3	3	3	2	0	0	2	1	1	3	3	1	0	3	1	2	4	2	0	4	4	4	5	4	5	2	6	7	12	10
20	1	2	1	2	2	1	1	1	0	0	0	1	0	2	2	4	0	2	1	3	3	3	2	0	0	2	1	1	3	3	1	0	3	1	2	4	2	0	4	4	4	5	4	5	2	6	7	12	10
25	1	2	1	3	1	5	1	1	0	0	0	0	0	5	1	2	3	2	3	0	2	2	1	0	0	0	0	1	2	1	0	0	2	1	3	4	2	0	4	4	4	4	4	5	4	6	9	7	7
25	1	2	1	3	1	5	1	1	0	0	0	0	0	5	1	2	2	2	3	0	2	2	1	0	0	0	0	1	2	1	0	0	2	1	3	4	2	0	4	4	4	4	4	5	4	6	9	7	7
25	1	2	1	3	1	5	1	1	0	0	0	0	0	5	1	3	4	2	3	0	2	2	1	0	0	0	0	1	2	1	0	0	2	1	3	4	2	0	4	4	4	4	4	5	4	6	9	7	7
25	1	2	1	3	1	5	1	1	0	1	0	0	0	5	1	1	1	2	3	0	2	2	1	0	0	0	0	1	2	1	0	0	2	1	3	4	2	0	4	4	4	4	4	5	4	6	9	7	7
25	1	2	1	3	1	5	1	1	0	1	0	0	0	5	1	1	0	2	3	0	2	2	1	0	0	0	0	1	2	1	0	0	2	1	3	4	2	0	4	4	4	4	4	5	4	6	9	7	7
25	1	2	1	3	1	5	1	1	0	0	0	0	0	5	1	2	3	2	3	0	2	2	1	0	0	0	0	1	2	1	0	0	2	1	3	4	2	0	4	4	4	4	4	5	4	6	9	7	7
25	1	2	1	3	1	5	1	1	0	0	0	0	0	5	1	3	4	4	3	0	2	2	1	0	0	0	0	1	2	1	0	0	2	1	3	4	2	0	4	4	4	4	4	5	4	6	9	7	7
25	1	2	1	3	1	5	1	1	0	0	0	0	0	5	1	4	2	4	3	0	2	2	1	0	0	0	0	1	2	1	0	0	2	1	3	4	2	0	4	4	4	4	4	5	4	6	9	7	7
25	1	2	1	3	1	5	1	0	0	1	0	0	0	1	1	3	2	4	0	0	0	0	0	0	0	0	0	0	0	0	0	0	0	0	0	0	0	0	1	1	1	1	1	1	1	0	2	0	0
25	1	2	1	3	1	5	1	0	0	1	0	0	0	1	1	3	3	4	0	0	0	0	0	0	0	0	0	0	0	0	0	0	0	0	0	0	0	0	1	1	1	1	1	1	1	0	2	0	0
25	1	2	1	3	1	5	1	0	0	1	0	0	0	1	1	0	1	4	0	0	0	0	0	0	0	0	0	0	0	0	0	0	0	0	0	0	0	0	1	1	1	1	1	1	1	0	2	0	0
25	1	2	1	3	1	5	1	0	0	1	0	0	0	1	1	2	1	4	0	0	0	0	0	0	0	0	0	0	0	0	0	0	0	0	0	0	0	0	1	1	1	1	1	1	1	0	2	0	0
25	1	2	1	3	1	5	1	0	0	1	0	0	0	1	1	3	2	4	0	0	0	0	0	0	0	0	0	0	0	0	0	0	0	0	0	0	0	0	1	1	1	1	1	1	1	0	2	0	0
25	1	2	1	3	1	5	1	0	0	1	0	0	1	1	1	2	3	4	0	0	0	0	0	0	0	0	0	0	0	0	0	0	0	0	0	0	0	0	1	1	1	1	1	1	1	0	2	0	0
25	1	2	1	3	1	5	1	0	0	0	0	0	1	1	1	4	4	2	0	0	0	0	0	0	0	0	0	0	0	0	0	0	0	0	0	0	0	0	1	1	1	1	1	1	1	0	2	0	0
25	1	2	1	3	1	5	1	0	0	0	0	0	1	1	1	1	3	2	0	0	0	0	0	0	0	0	0	0	0	0	0	0	0	0	0	0	0	0	1	1	1	1	1	1	1	0	2	0	0
28	1	2	1	2	2	5	3	1	0	1	0	0	0	5	1	0	3	2	0	0	2	2	3	3	3	0	0	0	0	2	3	3	1	1	1	3	2	0	4	5	4	5	4	1	3	5	4	10	7
19	1	2	1	2	2	2	2	1	0	1	0	0	0	5	1	3	2	2	1	2	3	0	0	0	0	0	0	0	0	0	0	0	0	0	0	1	1	1	4	3	4	3	4	1	2	2	3	0	4
28	1	2	1	2	2	5	3	1	0	1	0	0	0	5	1	4	4	2	0	0	2	2	3	3	3	0	0	0	0	2	3	3	1	1	1	3	2	0	4	5	4	5	4	1	3	5	4	10	7
22	1	2	1	2	2	2	2	1	0	1	0	0	0	5	1	2	1	2	1	2	3	0	0	0	0	0	0	0	0	0	0	0	0	0	0	1	1	1	4	3	4	3	4	1	2	2	3	0	4
28	1	2	1	2	2	5	3	1	0	1	0	0	0	5	1	2	0	2	0	0	2	2	3	3	3	0	0	0	0	2	3	3	1	1	1	3	2	0	4	5	4	5	4	1	3	5	4	10	7
21	1	2	1	2	2	2	2	1	0	1	0	0	0	5	1	3	3	2	1	2	3	0	0	0	0	0	0	0	0	0	0	0	0	0	0	1	1	1	4	3	4	3	4	1	2	2	3	0	4
28	1	2	1	2	2	5	3	1	0	1	0	0	0	5	1	1	4	1	0	0	2	2	3	3	3	0	0	0	0	2	3	3	1	1	1	3	2	0	4	5	4	5	4	1	3	5	4	10	7
21	1	2	1	2	2	2	2	1	0	1	0	0	0	5	1	1	2	1	1	2	3	0	0	0	0	0	0	0	0	0	0	0	0	0	0	1	1	1	4	3	4	3	4	1	2	2	3	0	4
28	1	2	1	2	2	5	3	1	0	1	0	0	0	5	1	2	2	1	0	0	2	2	3	3	3	0	0	0	0	2	3	3	1	1	1	3	2	0	4	5	4	5	4	1	3	5	4	10	7
21	1	2	1	2	2	2	2	1	0	1	0	0	0	5	1	3	3	1	1	2	3	0	0	0	0	0	0	0	0	0	0	0	0	0	0	1	1	1	4	3	4	3	4	1	2	2	3	0	4
28	1	2	1	2	2	5	3	1	0	0	0	0	0	5	1	4	1	1	0	0	2	2	3	3	3	0	0	0	0	2	3	3	1	1	1	3	2	0	4	5	4	5	4	1	3	5	4	10	7
21	1	2	1	2	2	2	2	1	0	0	0	0	0	5	1	3	1	1	1	2	3	0	0	0	0	0	0	0	0	0	0	0	0	0	0	1	1	1	4	3	4	3	4	1	2	2	3	0	4
28	1	2	1	2	2	5	3	1	0	0	0	0	0	5	1	0	2	1	0	0	2	2	3	3	3	0	0	0	0	2	3	3	1	1	1	3	2	0	4	5	4	5	4	1	3	5	4	10	7
22	1	2	1	2	2	2	2	1	0	1	0	0	0	5	1	0	3	1	1	2	3	0	0	0	0	0	0	0	0	0	0	0	0	0	0	1	1	1	4	3	4	3	4	1	2	2	3	0	4
28	1	2	1	2	2	5	3	1	0	1	0	0	0	5	1	2	4	3	0	0	2	2	3	3	3	0	0	0	0	2	3	3	1	1	1	3	2	0	4	5	4	5	4	1	3	5	4	10	7
22	1	2	1	2	2	2	2	1	0	1	0	0	0	5	1	1	3	1	1	2	3	0	0	0	0	0	0	0	0	0	0	0	0	0	0	1	1	1	4	3	4	3	4	1	2	2	3	0	4
19	1	2	2	3	2	1	3	1	0	1	0	0	0	5	1	3	0	1	0	3	3	3	1	0	0	0	0	2	3	3	0	0	2	1	2	4	3	0	4	4	5	4	4	1	2	7	3	11	6
19	1	2	2	3	2	1	3	1	0	1	0	0	0	5	1	0	0	3	0	3	3	3	1	0	0	0	0	2	3	3	0	0	2	1	2	4	3	0	4	4	5	4	4	1	2	7	3	11	6
19	1	2	2	3	2	1	3	1	0	1	0	0	0	5	1	4	2	1	0	3	3	3	1	0	0	0	0	2	3	3	0	0	2	1	2	4	3	0	4	4	5	4	4	1	2	7	3	11	6
19	1	2	2	3	2	1	3	1	0	0	0	0	0	5	1	2	1	1	0	3	3	3	1	0	0	0	0	2	3	3	0	0	2	1	2	4	3	0	4	4	5	4	4	1	2	7	3	11	6
19	1	2	2	3	2	1	3	1	0	0	0	0	0	5	1	1	3	3	0	3	3	3	1	0	0	0	0	2	3	3	0	0	2	1	2	4	3	0	4	4	5	4	4	1	2	7	3	11	6
19	1	2	2	3	2	1	3	1	0	1	0	0	0	5	1	1	0	1	0	3	3	3	1	0	0	0	0	2	3	3	0	0	2	1	2	4	3	0	4	4	5	4	4	1	2	7	3	11	6
19	1	2	2	3	2	1	3	1	0	1	0	0	0	5	1	4	4	4	0	3	3	3	1	0	0	0	0	2	3	3	0	0	2	1	2	4	3	0	4	4	5	4	4	1	2	7	3	11	6
19	1	2	2	3	2	1	3	1	0	1	0	0	0	5	1	0	2	3	0	3	3	3	1	0	0	0	0	2	3	3	0	0	2	1	2	4	3	0	4	4	5	4	4	1	2	7	3	11	6
28	1	2	1	2	2	5	1	1	0	1	0	1	0	5	1	1	3	2	1	1	1	2	1	1	1	3	1	0	0	0	2	3	3	1	1	0	0	2	2	1	2	2	0	3	4	0	7	9	9
25	1	2	1	2	2	5	1	1	0	1	0	0	0	5	2	2	0	3	1	0	2	3	0	0	1	0	0	2	3	3	0	1	3	1	1	3	2	0	5	5	5	5	5	4	3	5	7	13	6
28	1	2	1	2	2	5	1	1	0	1	0	1	0	5	1	4	4	3	1	1	1	2	1	1	1	3	1	0	0	0	2	3	3	1	1	0	0	2	2	1	2	2	0	3	4	0	7	9	9
25	1	2	1	2	2	5	1	1	0	1	0	0	0	5	2	2	0	3	1	0	2	3	0	0	1	0	0	2	3	3	0	1	3	1	1	3	2	0	5	5	5	5	5	4	3	5	7	13	6
28	1	2	1	2	2	5	1	1	0	1	0	1	0	5	1	1	0	4	1	1	1	2	1	1	1	3	1	0	0	0	2	3	3	1	1	0	0	2	2	1	2	2	0	3	4	0	7	9	9
25	1	2	1	2	2	5	1	1	0	1	0	0	0	5	2	2	0	4	1	0	2	3	0	0	1	0	0	2	3	3	0	1	3	1	1	3	2	0	5	5	5	5	5	4	3	5	7	13	6
28	1	2	1	2	2	5	1	1	0	1	0	1	0	5	1	1	3	3	1	1	1	2	1	1	1	3	1	0	0	0	2	3	3	1	1	0	0	2	2	1	2	2	0	3	4	0	7	9	9
25	1	2	1	2	2	5	1	1	0	1	0	0	0	5	2	2	2	2	1	0	2	3	0	0	1	0	0	2	3	3	0	1	3	1	1	3	2	0	5	5	5	5	5	4	3	5	7	13	6
28	1	2	1	2	2	5	1	1	0	1	0	1	0	5	1	1	4	2	1	1	1	2	1	1	1	3	1	0	0	0	2	3	3	1	1	0	0	2	2	1	2	2	0	3	4	0	7	9	9
25	1	2	1	2	2	5	1	1	0	1	0	0	0	5	2	2	1	2	1	0	2	3	0	0	1	0	0	2	3	3	0	1	3	1	1	3	2	0	5	5	5	5	5	4	3	5	7	13	6
28	1	2	1	2	2	5	1	1	0	1	0	1	0	5	1	1	0	2	1	1	1	2	1	1	1	3	1	0	0	0	2	3	3	1	1	0	0	2	2	1	2	2	0	3	4	0	7	9	9
25	1	2	1	2	2	5	1	1	0	1	0	0	0	5	2	2	3	2	1	0	2	3	0	0	1	0	0	2	3	3	0	1	3	1	1	3	2	0	5	5	5	5	5	4	3	5	7	13	6
28	1	2	1	2	2	5	1	1	0	1	0	1	1	5	1	1	4	2	1	1	1	2	1	1	1	3	1	0	0	0	2	3	3	1	1	0	0	2	2	1	2	2	0	3	4	0	7	9	9
25	1	2	1	2	2	5	1	1	0	1	0	0	0	5	2	2	2	2	1	0	2	3	0	0	1	0	0	2	3	3	0	1	3	1	1	3	2	0	5	5	5	5	5	4	3	5	7	13	6
28	1	2	1	2	2	5	1	1	0	1	0	1	0	5	1	1	2	0	1	1	1	2	1	1	1	3	1	0	0	0	2	3	3	1	1	0	0	2	2	1	2	2	0	3	4	0	7	9	9
25	1	2	1	2	2	5	1	1	0	1	0	0	0	5	2	2	3	0	1	0	2	3	0	0	1	0	0	2	3	3	0	1	3	1	1	3	2	0	5	5	5	5	5	4	3	5	7	13	6
23	1	2	2	3	1	5	2	1	1	1	0	0	0	5	2	1	1	3	1	0	0	0	0	0	0	0	0	0	0	0	0	0	0	0	0	0	0	0	1	1	1	1	1	1	1	0	2	0	1
23	1	2	2	3	1	5	2	1	1	1	0	0	0	5	2	1	1	3	1	0	0	0	0	0	0	0	0	0	0	0	0	0	0	0	0	0	0	0	1	1	1	1	1	1	1	0	2	0	1
23	1	2	2	3	1	5	2	1	1	1	0	0	1	5	2	1	2	2	1	0	0	0	0	0	0	0	0	0	0	0	0	0	0	0	0	0	0	0	1	1	1	1	1	1	1	0	2	0	1
23	1	2	2	3	1	5	2	1	1	1	0	0	0	5	2	1	3	2	1	0	0	0	0	0	0	0	0	0	0	0	0	0	0	0	0	0	0	0	1	1	1	1	1	1	1	0	2	0	1
23	1	2	2	3	1	5	2	1	1	1	0	0	0	5	2	1	4	2	1	0	0	0	0	0	0	0	0	0	0	0	0	0	0	0	0	0	0	0	1	1	1	1	1	1	1	0	2	0	1
23	1	2	2	3	1	5	2	1	1	1	0	0	0	5	2	1	3	2	1	0	0	0	0	0	0	0	0	0	0	0	0	0	0	0	0	0	0	0	1	1	1	1	1	1	1	0	2	0	1
23	1	2	2	3	1	5	2	1	1	1	0	0	0	5	2	1	3	2	1	0	0	0	0	0	0	0	0	0	0	0	0	0	0	0	0	0	0	0	1	1	1	1	1	1	1	0	2	0	1
23	1	2	2	3	1	5	2	1	1	1	0	0	0	5	2	1	0	1	1	0	0	0	0	0	0	0	0	0	0	0	0	0	0	0	0	0	0	0	1	1	1	1	1	1	1	0	2	0	1
29	1	2	1	2	2	2	1	1	0	1	0	0	0	5	1	1	2	1	2	3	3	2	0	0	0	0	0	2	3	3	3	0	0	0	0	2	0	2	2	3	3	3	4	1	2	2	3	11	7
29	1	2	1	2	2	2	1	1	0	1	0	0	0	5	1	1	0	1	2	3	3	2	0	0	0	0	0	2	3	3	3	0	0	0	0	2	0	2	2	3	3	3	4	1	2	2	3	11	7
29	1	2	1	2	2	2	1	1	0	1	0	0	0	5	1	1	0	1	2	3	3	2	0	0	0	0	0	2	3	3	3	0	0	0	0	2	0	2	2	3	3	3	4	1	2	2	3	11	7
29	1	2	1	2	2	2	1	1	0	1	0	0	0	5	1	1	0	1	2	3	3	2	0	0	0	0	0	2	3	3	3	0	0	0	0	2	0	2	2	3	3	3	4	1	2	2	3	11	7
29	1	2	1	2	2	2	1	1	0	1	0	0	0	5	1	1	0	1	2	3	3	2	0	0	0	0	0	2	3	3	3	0	0	0	0	2	0	2	2	3	3	3	4	1	2	2	3	11	7
29	1	2	1	2	2	2	1	1	0	1	0	0	0	5	1	1	0	2	2	3	3	2	0	0	0	0	0	2	3	3	3	0	0	0	0	2	0	2	2	3	3	3	4	1	2	2	3	11	7
29	1	2	1	2	2	2	1	1	0	1	0	0	0	5	1	1	0	2	2	3	3	2	0	0	0	0	0	2	3	3	3	0	0	0	0	2	0	2	2	3	3	3	4	1	2	2	3	11	7
29	1	2	1	2	2	2	1	1	0	1	0	0	0	5	1	1	0	2	2	3	3	2	0	0	0	0	0	2	3	3	3	0	0	0	0	2	0	2	2	3	3	3	4	1	2	2	3	11	7
27	1	2	1	3	2	5	1	1	0	1	0	0	0	5	1	1	0	2	1	3	0	1	0	1	0	0	3	1	3	3	3	0	0	0	2	3	3	0	3	3	3	3	4	1	3	6	4	10	6
27	1	2	1	3	2	5	1	1	0	1	0	0	0	5	1	1	0	2	1	3	0	1	0	1	0	0	3	1	3	3	3	0	0	0	2	3	3	0	3	3	3	3	4	1	3	6	4	10	6
27	1	2	1	3	2	5	1	1	0	1	0	0	0	5	1	1	2	2	1	3	0	1	0	1	0	0	3	1	3	3	3	0	0	0	2	3	3	0	3	3	3	3	4	1	3	6	4	10	6
27	1	2	1	3	2	5	1	1	0	1	0	0	0	5	1	1	0	2	1	3	0	1	0	1	0	0	3	1	3	3	3	0	0	0	2	3	3	0	3	3	3	3	4	1	3	6	4	10	6
27	1	2	1	3	2	5	1	1	0	1	0	0	0	5	1	1	0	2	1	3	0	1	0	1	0	0	3	1	3	3	3	0	0	0	2	3	3	0	3	3	3	3	4	1	3	6	4	10	6
27	1	2	1	3	2	5	1	1	0	1	0	0	0	5	1	1	0	2	1	3	0	1	0	1	0	0	3	1	3	3	3	0	0	0	2	3	3	0	3	3	3	3	4	1	3	6	4	10	6
27	1	2	1	3	2	5	1	1	0	1	0	0	0	5	1	1	2	2	1	3	0	1	0	1	0	0	3	1	3	3	3	0	0	0	2	3	3	0	3	3	3	3	4	1	3	6	4	10	6
27	1	2	1	3	2	5	1	1	0	1	0	0	0	5	1	1	0	2	1	3	0	1	0	1	0	0	3	1	3	3	3	0	0	0	2	3	3	0	3	3	3	3	4	1	3	6	4	10	6
24	1	2	1	3	1	6	1	1	0	1	0	0	0	5	1	2	3	3	0	2	3	3	1	1	0	0	1	2	3	3	0	0	2	0	2	3	2	1	2	3	3	3	3	2	3	5	5	10	8
24	1	2	1	3	1	6	1	1	0	1	0	0	0	5	1	2	2	3	0	2	3	3	1	1	0	0	1	2	3	3	0	0	2	0	2	3	2	1	2	3	3	3	3	2	3	5	5	10	8
24	1	2	1	3	1	6	1	1	0	1	0	0	0	5	1	2	1	3	0	2	3	3	1	1	0	0	1	2	3	3	0	0	2	0	2	3	2	1	2	3	3	3	3	2	3	5	5	10	8
24	1	2	1	3	1	6	1	1	0	1	0	0	0	5	1	2	2	0	0	2	3	3	1	1	0	0	1	2	3	3	0	0	2	0	2	3	2	1	2	3	3	3	3	2	3	5	5	10	8
24	1	2	1	3	1	6	1	1	0	1	0	0	0	5	1	2	0	0	0	2	3	3	1	1	0	0	1	2	3	3	0	0	2	0	2	3	2	1	2	3	3	3	3	2	3	5	5	10	8
24	1	2	1	3	1	6	1	1	0	1	0	0	0	5	1	2	4	3	0	2	3	3	1	1	0	0	1	2	3	3	0	0	2	0	2	3	2	1	2	3	3	3	3	2	3	5	5	10	8
24	1	2	1	3	1	6	1	1	0	1	0	0	0	5	1	2	4	0	0	2	3	3	1	1	0	0	1	2	3	3	0	0	2	0	2	3	2	1	2	3	3	3	3	2	3	5	5	10	8
24	1	2	1	3	1	6	1	1	0	1	0	0	0	5	1	2	0	2	0	2	3	3	1	1	0	0	1	2	3	3	0	0	2	0	2	3	2	1	2	3	3	3	3	2	3	5	5	10	8
45	2	2	2	3	1	10	2	1	1	1	0	0	1	2	2	1	2	1	2	1	3	3	2	0	0	0	0	0	2	2	1	0	2	0	1	2	3	2	4	4	5	5	4	4	5	5	9	7	8
45	2	2	2	3	1	10	2	1	1	1	0	0	1	2	2	1	3	2	2	1	3	3	2	0	0	0	0	0	2	2	1	0	2	0	1	2	3	2	4	4	5	5	4	4	5	5	9	7	8
45	2	2	2	3	1	10	2	1	1	1	0	0	1	2	2	1	0	2	2	1	3	3	2	0	0	0	0	0	2	2	1	0	2	0	1	2	3	2	4	4	5	5	4	4	5	5	9	7	8
45	2	2	2	3	1	10	2	1	1	1	0	0	1	2	2	1	3	3	2	1	3	3	2	0	0	0	0	0	2	2	1	0	2	0	1	2	3	2	4	4	5	5	4	4	5	5	9	7	8
45	2	2	2	3	1	10	2	1	1	1	0	0	1	2	2	1	0	3	2	1	3	3	2	0	0	0	0	0	2	2	1	0	2	0	1	2	3	2	4	4	5	5	4	4	5	5	9	7	8
45	2	2	2	3	1	10	2	1	1	1	0	0	1	2	2	1	2	3	2	1	3	3	2	0	0	0	0	0	2	2	1	0	2	0	1	2	3	2	4	4	5	5	4	4	5	5	9	7	8
45	2	2	2	3	1	10	2	1	1	1	0	0	1	2	2	1	1	4	2	1	3	3	2	0	0	0	0	0	2	2	1	0	2	0	1	2	3	2	4	4	5	5	4	4	5	5	9	7	8
45	2	2	2	3	1	10	2	1	1	1	0	0	1	2	2	1	0	3	2	1	3	3	2	0	0	0	0	0	2	2	1	0	2	0	1	2	3	2	4	4	5	5	4	4	5	5	9	7	8
[truncated: 15 more columns]
